# Supplementary material for: A Triple-Port High-Pressure Volumetric Sorption Analyzer: Calibration, Measurements, and Uncertainty Analysis for Refrigerant Blend Separation Applications
Source: ACS Omega. 2026 Mar 6;11(11):17302–14. doi: 10.1021/acsomega.5c09911 (PMC13019387; doi:10.1021/acsomega.5c09911)
Supplement: Supplementary file 1 [file ao5c09911_si_001.zip]

Archive with 222 entries (212 files):
- Supporting Information/
- Supporting Information/AIF_files/
- Supporting Information/AIF_files/MPA_R1234yf_3ABFK(HSD)_303K.aif
- Supporting Information/AIF_files/MPA_R1234yf_3ABFK_303K.aif
- Supporting Information/AIF_files/MPA_R1234yf_3AK_283K.aif
- Supporting Information/AIF_files/MPA_R1234yf_3AK_298K.aif
- Supporting Information/AIF_files/MPA_R1234yf_3AK_313K.aif
- Supporting Information/AIF_files/MPA_R1234yf_4ABFK_283K.aif
- Supporting Information/AIF_files/MPA_R1234yf_4ABFK_298K.aif
- Supporting Information/AIF_files/MPA_R1234yf_4ABFK_313K.aif
- Supporting Information/AIF_files/MPA_R1234yf_4AK_283K.aif
- Supporting Information/AIF_files/MPA_R1234yf_4AK_298K.aif
- Supporting Information/AIF_files/MPA_R1234yf_4AK_313K.aif
- Supporting Information/AIF_files/MPA_R1234yf_Activated Carbon (Group 1)_303K.aif
- Supporting Information/AIF_files/MPA_R1234yf_Activated Carbon (Group 2)_303K.aif
- Supporting Information/AIF_files/MPA_R1234yf_Activated Carbon (Group 3)_303K.aif
- Supporting Information/AIF_files/MPA_R1234yf_Al-UiO-66_298K.aif
- Supporting Information/AIF_files/MPA_R1234yf_Ca@MIL-100(Fe)_303K.aif
- Supporting Information/AIF_files/MPA_R1234yf_DETA-UiO-66_298K.aif
- Supporting Information/AIF_files/MPA_R1234yf_Fe@ MIL-100(Fe)_303K.aif
- Supporting Information/AIF_files/MPA_R1234yf_Mg@MIL-100(Fe)_303K.aif
- Supporting Information/AIF_files/MPA_R1234yf_UiO-66_298K.aif
- Supporting Information/AIF_files/MPA_R1234ze(E)_3ABFK(HSD)_303K.aif
- Supporting Information/AIF_files/MPA_R1234ze(E)_3ABFK_303K.aif
- Supporting Information/AIF_files/MPA_R1234ze(E)_3AK_298K.aif
- Supporting Information/AIF_files/MPA_R1234ze(E)_4ABFK_298K.aif
- Supporting Information/AIF_files/MPA_R1234ze(E)_4AK_298K.aif
- Supporting Information/AIF_files/MPA_R1234ze(E)_Activated Carbon (Group 1)_303K.aif
- Supporting Information/AIF_files/MPA_R1234ze(E)_Activated Carbon (Group 2)_303K.aif
- Supporting Information/AIF_files/MPA_R1234ze(E)_Activated Carbon (Group 3)_303K.aif
- Supporting Information/AIF_files/MPA_R1234ze(E)_Al-Uio-66_298K.aif
- Supporting Information/AIF_files/MPA_R1234ze(E)_Ca@MIL-100(Fe)_303K.aif
- Supporting Information/AIF_files/MPA_R1234ze(E)_DETA-Uio-66_298K.aif
- Supporting Information/AIF_files/MPA_R1234ze(E)_Fe@MIL-100(Fe)_303K.aif
- Supporting Information/AIF_files/MPA_R1234ze(E)_Mg@MIL-100(Fe)_303K.aif
- Supporting Information/AIF_files/MPA_R1234ze(E)_Uio-66_298K.aif
- Supporting Information/AIF_files/MPA_R125_3ABFK(HSD)_303K.aif
- Supporting Information/AIF_files/MPA_R125_3ABFK_303K.aif
- Supporting Information/AIF_files/MPA_R125_3AK_283K.aif
- Supporting Information/AIF_files/MPA_R125_3AK_298K.aif
- Supporting Information/AIF_files/MPA_R125_3AK_313K.aif
- Supporting Information/AIF_files/MPA_R125_4ABFK_283K.aif
- Supporting Information/AIF_files/MPA_R125_4ABFK_298K.aif
- Supporting Information/AIF_files/MPA_R125_4ABFK_313K.aif
- Supporting Information/AIF_files/MPA_R125_4AK_283K.aif
- Supporting Information/AIF_files/MPA_R125_4AK_298K.aif
- Supporting Information/AIF_files/MPA_R125_4AK_313K.aif
- Supporting Information/AIF_files/MPA_R125_Activated Carbon (Group 1)_303K.aif
- Supporting Information/AIF_files/MPA_R125_Activated Carbon (Group 2)_303K.aif
- Supporting Information/AIF_files/MPA_R125_Activated Carbon (Group 3)_303K.aif
- Supporting Information/AIF_files/MPA_R125_Al-UiO-66_298K.aif
- Supporting Information/AIF_files/MPA_R125_Ca@MIL-100(Fe)_303K.aif
- Supporting Information/AIF_files/MPA_R125_DETA-UiO-66_298K.aif
- Supporting Information/AIF_files/MPA_R125_Fe@ MIL-100(Fe)_303K.aif
- Supporting Information/AIF_files/MPA_R125_Mg@MIL-100(Fe)_303K.aif
- Supporting Information/AIF_files/MPA_R125_UiO-66_298K.aif
- Supporting Information/AIF_files/MPA_R134a_3ABFK(HSD)_303K.aif
- Supporting Information/AIF_files/MPA_R134a_3ABFK_303K.aif
- Supporting Information/AIF_files/MPA_R134a_3AK_298K.aif
- Supporting Information/AIF_files/MPA_R134a_4ABFK_298K.aif
- Supporting Information/AIF_files/MPA_R134a_4AK_298K.aif
- Supporting Information/AIF_files/MPA_R134a_Activated Carbon (Group 1)_303K.aif
- Supporting Information/AIF_files/MPA_R134a_Activated Carbon (Group 2)_303K.aif
- Supporting Information/AIF_files/MPA_R134a_Activated Carbon (Group 3)_303K.aif
- Supporting Information/AIF_files/MPA_R134a_Al-Uio-66_298K.aif
- Supporting Information/AIF_files/MPA_R134a_Ca@MIL-100(Fe)_303K.aif
- Supporting Information/AIF_files/MPA_R134a_DETA-Uio-66_298K.aif
- Supporting Information/AIF_files/MPA_R134a_Fe@ MIL-100(Fe)_303K.aif
- Supporting Information/AIF_files/MPA_R134a_Mg@MIL-100(Fe)_303K.aif
- Supporting Information/AIF_files/MPA_R134a_Uio-66_298K.aif
- Supporting Information/AIF_files/MPA_R290_3ABFK(HSD)_303K.aif
- Supporting Information/AIF_files/MPA_R290_3ABFK_303K.aif
- Supporting Information/AIF_files/MPA_R290_3AK_298K.aif
- Supporting Information/AIF_files/MPA_R290_4ABFK_298K.aif
- Supporting Information/AIF_files/MPA_R290_4AK_298K.aif
- Supporting Information/AIF_files/MPA_R290_Al-UiO-66_298K.aif
- Supporting Information/AIF_files/MPA_R290_Ca@MIL-100(Fe)_303K.aif
- Supporting Information/AIF_files/MPA_R290_DETA-UiO-66_298K.aif
- Supporting Information/AIF_files/MPA_R290_Fe@ MIL-100(Fe)_303K.aif
- Supporting Information/AIF_files/MPA_R290_Mg@MIL-100(Fe)_303K.aif
- Supporting Information/AIF_files/MPA_R290_UiO-66_298K.aif
- Supporting Information/AIF_files/MPA_R32_3ABFK(HSD)_303K.aif
- Supporting Information/AIF_files/MPA_R32_3ABFK_303K.aif
- Supporting Information/AIF_files/MPA_R32_3AK_283K.aif
- Supporting Information/AIF_files/MPA_R32_3AK_298K.aif
- Supporting Information/AIF_files/MPA_R32_3AK_313K.aif
- Supporting Information/AIF_files/MPA_R32_4ABFK_283K.aif
- Supporting Information/AIF_files/MPA_R32_4ABFK_298K.aif
- Supporting Information/AIF_files/MPA_R32_4ABFK_313K.aif
- Supporting Information/AIF_files/MPA_R32_4AK_283K.aif
- Supporting Information/AIF_files/MPA_R32_4AK_298K.aif
- Supporting Information/AIF_files/MPA_R32_4AK_313K.aif
- Supporting Information/AIF_files/MPA_R32_Activated Carbon (Group 1)_303K.aif
- Supporting Information/AIF_files/MPA_R32_Activated Carbon (Group 2)_303K.aif
- Supporting Information/AIF_files/MPA_R32_Activated Carbon (Group 3)_303K.aif
- Supporting Information/AIF_files/MPA_R32_Al-UiO-66_298K.aif
- Supporting Information/AIF_files/MPA_R32_Ca@MIL-100(Fe)_303K.aif
- Supporting Information/AIF_files/MPA_R32_DETA-UiO-66_298K.aif
- Supporting Information/AIF_files/MPA_R32_Fe@ MIL-100(Fe)_303K.aif
- Supporting Information/AIF_files/MPA_R32_Mg@MIL-100(Fe)_303K.aif
- Supporting Information/AIF_files/MPA_R32_UiO-66_298K.aif
- Supporting Information/MPA_SorptionData_txt/
- Supporting Information/MPA_SorptionData_txt/CO2/
- Supporting Information/MPA_SorptionData_txt/CO2/CO2_Zeolite13X_283K.txt
- Supporting Information/MPA_SorptionData_txt/CO2/CO2_Zeolite13X_298K.txt
- Supporting Information/MPA_SorptionData_txt/CO2/CO2_Zeolite13X_313K.txt
- Supporting Information/MPA_SorptionData_txt/CO2/CO2_Zeolite4A_283K.txt
- Supporting Information/MPA_SorptionData_txt/CO2/CO2_Zeolite4A_283K_diffMass_2.560666g.txt
- Supporting Information/MPA_SorptionData_txt/CO2/CO2_Zeolite4A_283K_diffMass_4.114387g.txt
- Supporting Information/MPA_SorptionData_txt/CO2/CO2_Zeolite4A_298K.txt
- Supporting Information/MPA_SorptionData_txt/CO2/CO2_Zeolite4A_298K_diffTime_40s.txt
- Supporting Information/MPA_SorptionData_txt/CO2/CO2_Zeolite4A_298K_diffTime_60s.txt
- Supporting Information/MPA_SorptionData_txt/CO2/CO2_Zeolite4A_298K_diffTime_80s.txt
- Supporting Information/MPA_SorptionData_txt/CO2/CO2_Zeolite4A_313K.txt
- Supporting Information/MPA_SorptionData_txt/CO2/CO2_ZIF-8_283K.txt
- Supporting Information/MPA_SorptionData_txt/CO2/CO2_ZIF-8_298K.txt
- Supporting Information/MPA_SorptionData_txt/CO2/CO2_ZIF-8_313K.txt
- Supporting Information/MPA_SorptionData_txt/R-1234yf/
- Supporting Information/MPA_SorptionData_txt/R-1234yf/R-1234yf_AC1_303K.txt
- Supporting Information/MPA_SorptionData_txt/R-1234yf/R-1234yf_AC2_303K.txt
- Supporting Information/MPA_SorptionData_txt/R-1234yf/R-1234yf_AC3_303K.txt
- Supporting Information/MPA_SorptionData_txt/R-1234yf/R-1234yf_AI-UIO-66_298K.txt
- Supporting Information/MPA_SorptionData_txt/R-1234yf/R-1234yf_Ca@MIL-100(Fe)_303K.txt
- Supporting Information/MPA_SorptionData_txt/R-1234yf/R-1234yf_DETA-UIO-66_298K.txt
- Supporting Information/MPA_SorptionData_txt/R-1234yf/R-1234yf_Fe@MIL-100(Fe)_303K.txt
- Supporting Information/MPA_SorptionData_txt/R-1234yf/R-1234yf_Köstrolith®3ABFK(HSD)_303K.txt
- Supporting Information/MPA_SorptionData_txt/R-1234yf/R-1234yf_Köstrolith®3ABFK_303K.txt
- Supporting Information/MPA_SorptionData_txt/R-1234yf/R-1234yf_Köstrolith®3AK_283K.txt
- Supporting Information/MPA_SorptionData_txt/R-1234yf/R-1234yf_Köstrolith®3AK_298K.txt
- Supporting Information/MPA_SorptionData_txt/R-1234yf/R-1234yf_Köstrolith®3AK_313K.txt
- Supporting Information/MPA_SorptionData_txt/R-1234yf/R-1234yf_Köstrolith®4ABFK_283K.txt
- Supporting Information/MPA_SorptionData_txt/R-1234yf/R-1234yf_Köstrolith®4ABFK_298K.txt
- Supporting Information/MPA_SorptionData_txt/R-1234yf/R-1234yf_Köstrolith®4ABFK_313K.txt
- Supporting Information/MPA_SorptionData_txt/R-1234yf/R-1234yf_Köstrolith®4AK_283K.txt
- Supporting Information/MPA_SorptionData_txt/R-1234yf/R-1234yf_Köstrolith®4AK_298K.txt
- Supporting Information/MPA_SorptionData_txt/R-1234yf/R-1234yf_Köstrolith®4AK_313K.txt
- Supporting Information/MPA_SorptionData_txt/R-1234yf/R-1234yf_Mg@MIL-100(Fe)_303K.txt
- Supporting Information/MPA_SorptionData_txt/R-1234yf/R-1234yf_UIO-66_298K.txt
- Supporting Information/MPA_SorptionData_txt/R-1234ze(E)/
- Supporting Information/MPA_SorptionData_txt/R-1234ze(E)/R-1234ze(E)_AC1_303K.txt
- Supporting Information/MPA_SorptionData_txt/R-1234ze(E)/R-1234ze(E)_AC2_303K.txt
- Supporting Information/MPA_SorptionData_txt/R-1234ze(E)/R-1234ze(E)_AC3_303K.txt
- Supporting Information/MPA_SorptionData_txt/R-1234ze(E)/R-1234ze(E)_AI-UIO-66_298K.txt
- Supporting Information/MPA_SorptionData_txt/R-1234ze(E)/R-1234ze(E)_Ca@MIL-100(Fe)_303K.txt
- Supporting Information/MPA_SorptionData_txt/R-1234ze(E)/R-1234ze(E)_DETA-UIO-66_298K.txt
- Supporting Information/MPA_SorptionData_txt/R-1234ze(E)/R-1234ze(E)_Fe@MIL-100(Fe)_303K.txt
- Supporting Information/MPA_SorptionData_txt/R-1234ze(E)/R-1234ze(E)_Köstrolith®3ABFK(HSD)_303K.txt
- Supporting Information/MPA_SorptionData_txt/R-1234ze(E)/R-1234ze(E)_Köstrolith®3ABFK_303K.txt
- Supporting Information/MPA_SorptionData_txt/R-1234ze(E)/R-1234ze(E)_Köstrolith®3AK_298K.txt
- Supporting Information/MPA_SorptionData_txt/R-1234ze(E)/R-1234ze(E)_Köstrolith®4ABFK_298K.txt
- Supporting Information/MPA_SorptionData_txt/R-1234ze(E)/R-1234ze(E)_Köstrolith®4AK_298K.txt
- Supporting Information/MPA_SorptionData_txt/R-1234ze(E)/R-1234ze(E)_Mg@MIL-100(Fe)_303K.txt
- Supporting Information/MPA_SorptionData_txt/R-1234ze(E)/R-1234ze(E)_UIO-66_298K.txt
- Supporting Information/MPA_SorptionData_txt/R-125/
- Supporting Information/MPA_SorptionData_txt/R-125/R-125_AC1_303K.txt
- Supporting Information/MPA_SorptionData_txt/R-125/R-125_AC2_303K.txt
- Supporting Information/MPA_SorptionData_txt/R-125/R-125_AC3_303K.txt
- Supporting Information/MPA_SorptionData_txt/R-125/R-125_AI-UIO-66_298K.txt
- Supporting Information/MPA_SorptionData_txt/R-125/R-125_Ca@MIL-100(Fe)_303K.txt
- Supporting Information/MPA_SorptionData_txt/R-125/R-125_DETA-UIO-66_298K.txt
- Supporting Information/MPA_SorptionData_txt/R-125/R-125_Fe@MIL-100(Fe)_303K.txt
- Supporting Information/MPA_SorptionData_txt/R-125/R-125_Köstrolith®3ABFK(HSD)_303K.txt
- Supporting Information/MPA_SorptionData_txt/R-125/R-125_Köstrolith®3ABFK_303K.txt
- Supporting Information/MPA_SorptionData_txt/R-125/R-125_Köstrolith®3AK_283K.txt
- Supporting Information/MPA_SorptionData_txt/R-125/R-125_Köstrolith®3AK_298K.txt
- Supporting Information/MPA_SorptionData_txt/R-125/R-125_Köstrolith®3AK_313K.txt
- Supporting Information/MPA_SorptionData_txt/R-125/R-125_Köstrolith®4ABFK_283K.txt
- Supporting Information/MPA_SorptionData_txt/R-125/R-125_Köstrolith®4ABFK_298K.txt
- Supporting Information/MPA_SorptionData_txt/R-125/R-125_Köstrolith®4ABFK_313K.txt
- Supporting Information/MPA_SorptionData_txt/R-125/R-125_Köstrolith®4AK_283K.txt
- Supporting Information/MPA_SorptionData_txt/R-125/R-125_Köstrolith®4AK_298K.txt
- Supporting Information/MPA_SorptionData_txt/R-125/R-125_Köstrolith®4AK_313K.txt
- Supporting Information/MPA_SorptionData_txt/R-125/R-125_Mg@MIL-100(Fe)_303K.txt
- Supporting Information/MPA_SorptionData_txt/R-125/R-125_UIO-66_298K.txt
- Supporting Information/MPA_SorptionData_txt/R-134a/
- Supporting Information/MPA_SorptionData_txt/R-134a/R-134a_AC1_303K.txt
- Supporting Information/MPA_SorptionData_txt/R-134a/R-134a_AC2_303K.txt
- Supporting Information/MPA_SorptionData_txt/R-134a/R-134a_AC3_303K.txt
- Supporting Information/MPA_SorptionData_txt/R-134a/R-134a_AI-UIO-66_298K.txt
- Supporting Information/MPA_SorptionData_txt/R-134a/R-134a_Ca@MIL-100(Fe)_303K.txt
- Supporting Information/MPA_SorptionData_txt/R-134a/R-134a_DETA-UIO-66_298K.txt
- Supporting Information/MPA_SorptionData_txt/R-134a/R-134a_Fe@MIL-100(Fe)_303K.txt
- Supporting Information/MPA_SorptionData_txt/R-134a/R-134a_Köstrolith®3ABFK(HSD)_303K.txt
- Supporting Information/MPA_SorptionData_txt/R-134a/R-134a_Köstrolith®3ABFK_303K.txt
- Supporting Information/MPA_SorptionData_txt/R-134a/R-134a_Köstrolith®3AK_298K.txt
- Supporting Information/MPA_SorptionData_txt/R-134a/R-134a_Köstrolith®4ABFK_298K.txt
- Supporting Information/MPA_SorptionData_txt/R-134a/R-134a_Köstrolith®4AK_298K.txt
- Supporting Information/MPA_SorptionData_txt/R-134a/R-134a_Mg@MIL-100(Fe)_303K.txt
- Supporting Information/MPA_SorptionData_txt/R-134a/R-134a_UIO-66_298K.txt
- Supporting Information/MPA_SorptionData_txt/R-290/
- Supporting Information/MPA_SorptionData_txt/R-290/R-290_AI-UIO-66_298K.txt
- Supporting Information/MPA_SorptionData_txt/R-290/R-290_Ca@MIL-100(Fe)_303K.txt
- Supporting Information/MPA_SorptionData_txt/R-290/R-290_DETA-UIO-66_298K.txt
- Supporting Information/MPA_SorptionData_txt/R-290/R-290_Fe@MIL-100(Fe)_303K.txt
- Supporting Information/MPA_SorptionData_txt/R-290/R-290_Köstrolith®3ABFK(HSD)_303K.txt
- Supporting Information/MPA_SorptionData_txt/R-290/R-290_Köstrolith®3ABFK_303K.txt
- Supporting Information/MPA_SorptionData_txt/R-290/R-290_Köstrolith®3AK_298K.txt
- Supporting Information/MPA_SorptionData_txt/R-290/R-290_Köstrolith®4ABFK_298K.txt
- Supporting Information/MPA_SorptionData_txt/R-290/R-290_Köstrolith®4AK_298K.txt
- Supporting Information/MPA_SorptionData_txt/R-290/R-290_Mg@MIL-100(Fe)_303K.txt
- Supporting Information/MPA_SorptionData_txt/R-290/R-290_UIO-66_298K.txt
- Supporting Information/MPA_SorptionData_txt/R-32/
- Supporting Information/MPA_SorptionData_txt/R-32/R-32_AC1_303K.txt
- Supporting Information/MPA_SorptionData_txt/R-32/R-32_AC2_303K.txt
- Supporting Information/MPA_SorptionData_txt/R-32/R-32_AC3_303K.txt
- Supporting Information/MPA_SorptionData_txt/R-32/R-32_AI-UIO-66_298K.txt
- Supporting Information/MPA_SorptionData_txt/R-32/R-32_Ca@MIL-100(Fe)_303K.txt
- Supporting Information/MPA_SorptionData_txt/R-32/R-32_DETA-UIO-66_298K.txt
- Supporting Information/MPA_SorptionData_txt/R-32/R-32_Fe@MIL-100(Fe)_303K.txt
- Supporting Information/MPA_SorptionData_txt/R-32/R-32_Köstrolith®3ABFK(HSD)_303K.txt
- Supporting Information/MPA_SorptionData_txt/R-32/R-32_Köstrolith®3ABFK_303K.txt
- Supporting Information/MPA_SorptionData_txt/R-32/R-32_Köstrolith®3AK_283K.txt
- Supporting Information/MPA_SorptionData_txt/R-32/R-32_Köstrolith®3AK_298K.txt
- Supporting Information/MPA_SorptionData_txt/R-32/R-32_Köstrolith®3AK_313K.txt
- Supporting Information/MPA_SorptionData_txt/R-32/R-32_Köstrolith®4ABFK_283K.txt
- Supporting Information/MPA_SorptionData_txt/R-32/R-32_Köstrolith®4ABFK_298K.txt
- Supporting Information/MPA_SorptionData_txt/R-32/R-32_Köstrolith®4ABFK_313K.txt
- Supporting Information/MPA_SorptionData_txt/R-32/R-32_Köstrolith®4AK_283K.txt
- Supporting Information/MPA_SorptionData_txt/R-32/R-32_Köstrolith®4AK_298K.txt
- Supporting Information/MPA_SorptionData_txt/R-32/R-32_Köstrolith®4AK_313K.txt
- Supporting Information/MPA_SorptionData_txt/R-32/R-32_Mg@MIL-100(Fe)_303K.txt
- Supporting Information/MPA_SorptionData_txt/R-32/R-32_UIO-66_298K.txt
