# Supplementary material for: A Triple-Port High-Pressure Volumetric Sorption Analyzer: Calibration, Measurements, and Uncertainty Analysis for Refrigerant Blend Separation Applications
Source: ACS Omega. 2026 Mar 6;11(11):17302–14. doi: 10.1021/acsomega.5c09911 (PMC13019387; doi:10.1021/acsomega.5c09911)
Supplement: Supplementary file 1 [file ao5c09911_si_001.zip › Supporting Information/MPA_SorptionData_txt/CO2/CO2_Zeolite13X_283K.txt]

CO2 Zeolite13X
T/K	P/MPa  q/(mmol/g)	U(q)/q
283.19	0.00236	1.6593	2.4%
283.17	0.03858	4.2079	2.5%
283.17	0.21896	5.2514	2.5%
283.18	0.36980	5.5123	2.6%
283.19	0.48129	5.6215	2.6%
283.19	0.74976	5.8224	2.7%
283.17	0.96418	5.9381	2.8%
283.17	1.88510	6.2607	3.1%
283.17	2.88239	6.5557	3.6%
283.17	3.89099	6.8767	4.4%
283.17	4.33220	7.3116	5.3%
