# Supplementary material for: A Triple-Port High-Pressure Volumetric Sorption Analyzer: Calibration, Measurements, and Uncertainty Analysis for Refrigerant Blend Separation Applications
Source: ACS Omega. 2026 Mar 6;11(11):17302–14. doi: 10.1021/acsomega.5c09911 (PMC13019387; doi:10.1021/acsomega.5c09911)
Supplement: Supplementary file 1 [file ao5c09911_si_001.zip › Supporting Information/MPA_SorptionData_txt/CO2/CO2_Zeolite13X_298K.txt]

CO2 Zeolite13X
T/K	P/MPa  q/(mmol/g)	U(q)/q
298.17	0.00488	1.6257	2.4%
298.17	0.05805	3.8786	2.5%
298.18	0.22846	4.8126	2.5%
298.18	0.37107	5.0965	2.6%
298.18	0.48097	5.2449	2.6%
298.18	0.76295	5.4967	2.7%
298.18	0.96981	5.6317	2.8%
298.18	1.88857	6.0075	3.1%
298.18	2.88471	6.2574	3.5%
298.16	3.88340	6.3724	4.3%
298.17	4.42425	6.7287	5.2%
298.17	4.70196	17.7919	5.3%
