# Supplementary material for: A Triple-Port High-Pressure Volumetric Sorption Analyzer: Calibration, Measurements, and Uncertainty Analysis for Refrigerant Blend Separation Applications
Source: ACS Omega. 2026 Mar 6;11(11):17302–14. doi: 10.1021/acsomega.5c09911 (PMC13019387; doi:10.1021/acsomega.5c09911)
Supplement: Supplementary file 1 [file ao5c09911_si_001.zip › Supporting Information/MPA_SorptionData_txt/CO2/CO2_Zeolite13X_313K.txt]

CO2 Zeolite13X
T/K	P/MPa  q/(mmol/g)	U(q)/q
313.17	0.00759	1.5192	2.4%
313.16	0.06950	3.5537	2.5%
313.17	0.23032	4.4712	2.5%
313.16	0.36867	4.7724	2.6%
313.17	0.48039	4.9303	2.7%
313.16	0.74808	5.1881	2.8%
313.16	0.96741	5.3360	2.9%
313.17	1.88817	5.7278	3.1%
313.17	2.88668	6.0202	3.6%
313.15	3.88978	6.2903	4.4%
313.15	4.45000	6.5738	5.2%
313.16	4.95693	6.8424	6.1%
