# Supplementary material for: A Triple-Port High-Pressure Volumetric Sorption Analyzer: Calibration, Measurements, and Uncertainty Analysis for Refrigerant Blend Separation Applications
Source: ACS Omega. 2026 Mar 6;11(11):17302–14. doi: 10.1021/acsomega.5c09911 (PMC13019387; doi:10.1021/acsomega.5c09911)
Supplement: Supplementary file 1 [file ao5c09911_si_001.zip › Supporting Information/MPA_SorptionData_txt/CO2/CO2_Zeolite4A_283K.txt]

CO2 Zeolite4A
T/K	P/MPa  q/(mmol/g)	U(q)/q
283.14	0.00111	2.0204	2.5%
283.14	0.10370	3.7207	2.5%
283.14	0.27151	4.0927	2.6%
283.15	0.38844	4.2363	2.6%
283.14	0.49052	4.3396	2.7%
283.14	0.75901	4.5240	2.9%
283.14	0.97362	4.6489	3.8%
283.14	1.88889	4.9367	4.6%
283.15	2.87574	5.2429	5.4%
283.14	3.86847	5.5149	6.7%
283.14	4.40932	6.2118	7.9%
