# Supplementary material for: A Triple-Port High-Pressure Volumetric Sorption Analyzer: Calibration, Measurements, and Uncertainty Analysis for Refrigerant Blend Separation Applications
Source: ACS Omega. 2026 Mar 6;11(11):17302–14. doi: 10.1021/acsomega.5c09911 (PMC13019387; doi:10.1021/acsomega.5c09911)
Supplement: Supplementary file 1 [file ao5c09911_si_001.zip › Supporting Information/MPA_SorptionData_txt/CO2/CO2_Zeolite4A_283K_diffMass_2.560666g.txt]

CO2 Zeolite4A
T/K          P/MPa  q/(mmol/g) U(q)/q
283.13	0.00996	2.9334	2.5%
283.13	0.15859	3.9561	2.6%
283.14	0.27983	4.1948	2.7%
283.13	0.38580	4.3135	2.9%
283.15	0.47658	4.4013	3.1%
283.14	0.76538	4.5930	3.6%
283.13	0.97426	4.7248	5.5%
283.14	1.89009	5.0695	7.4%
283.14	2.87336	5.4104	10.0%
283.13	3.86630	5.5584	13.9%
283.14	4.40915	5.9512	18.2%
