# Supplementary material for: A Triple-Port High-Pressure Volumetric Sorption Analyzer: Calibration, Measurements, and Uncertainty Analysis for Refrigerant Blend Separation Applications
Source: ACS Omega. 2026 Mar 6;11(11):17302–14. doi: 10.1021/acsomega.5c09911 (PMC13019387; doi:10.1021/acsomega.5c09911)
Supplement: Supplementary file 1 [file ao5c09911_si_001.zip › Supporting Information/MPA_SorptionData_txt/CO2/CO2_Zeolite4A_298K.txt]

CO2 Zeolite4A
T/K	P/MPa  q/(mmol/g)	U(q)/q
298.17	0.00178	1.9452	2.5%
298.17	0.11493	3.5224	2.5%
298.17	0.26019	3.8482	2.6%
298.18	0.38522	4.0155	2.7%
298.18	0.48630	4.1305	2.7%
298.16	0.76693	4.3380	2.9%
298.17	0.97397	4.4788	3.9%
298.17	1.89376	4.8047	4.7%
298.16	2.87678	4.9364	5.7%
298.16	3.87876	4.7588	7.4%
298.18	4.43861	4.5411	9.5%
