# Supplementary material for: A Triple-Port High-Pressure Volumetric Sorption Analyzer: Calibration, Measurements, and Uncertainty Analysis for Refrigerant Blend Separation Applications
Source: ACS Omega. 2026 Mar 6;11(11):17302–14. doi: 10.1021/acsomega.5c09911 (PMC13019387; doi:10.1021/acsomega.5c09911)
Supplement: Supplementary file 1 [file ao5c09911_si_001.zip › Supporting Information/MPA_SorptionData_txt/CO2/CO2_Zeolite4A_298K_diffTime_40s.txt]

CO2 Zeolite4A
T/K          P/MPa  q/(mmol/g) U(q)/q
298.17	0.00323	2.0733	2.5%
298.16	0.37382	3.9554	2.6%
298.16	0.92554	4.3798	3.7%
298.17	1.88733	4.7775	4.7%
298.16	2.88434	5.0006	5.9%
298.16	3.88358	4.9231	7.7%
298.16	4.88504	4.9006	10.6%
