# Supplementary material for: A Triple-Port High-Pressure Volumetric Sorption Analyzer: Calibration, Measurements, and Uncertainty Analysis for Refrigerant Blend Separation Applications
Source: ACS Omega. 2026 Mar 6;11(11):17302–14. doi: 10.1021/acsomega.5c09911 (PMC13019387; doi:10.1021/acsomega.5c09911)
Supplement: Supplementary file 1 [file ao5c09911_si_001.zip › Supporting Information/MPA_SorptionData_txt/CO2/CO2_Zeolite4A_298K_diffTime_60s.txt]

CO2 Zeolite4A
T/K          P/MPa  q/(mmol/g) U(q)/q
298.17	0.00233	2.0246	2.5%
298.18	0.36327	3.9718	2.6%
298.18	0.92355	4.4014	3.6%
298.17	1.88541	4.7613	4.4%
298.17	2.88126	4.9497	5.3%
298.17	3.88005	4.8829	6.6%
298.19	4.88536	4.7159	8.8%
