# Supplementary material for: A Triple-Port High-Pressure Volumetric Sorption Analyzer: Calibration, Measurements, and Uncertainty Analysis for Refrigerant Blend Separation Applications
Source: ACS Omega. 2026 Mar 6;11(11):17302–14. doi: 10.1021/acsomega.5c09911 (PMC13019387; doi:10.1021/acsomega.5c09911)
Supplement: Supplementary file 1 [file ao5c09911_si_001.zip › Supporting Information/MPA_SorptionData_txt/CO2/CO2_Zeolite4A_298K_diffTime_80s.txt]

CO2 Zeolite4A
T/K          P/MPa  q/(mmol/g) U(q)/q
298.17	0.00224	2.0248	2.5%
298.17	0.36467	3.9918	2.6%
298.17	0.92039	4.4350	2.7%
298.17	1.88483	4.7634	3.2%
298.18	2.87892	4.9055	4.1%
298.18	3.88048	4.7963	5.7%
298.18	4.88452	4.6567	8.4%
