# Supplementary material for: A Triple-Port High-Pressure Volumetric Sorption Analyzer: Calibration, Measurements, and Uncertainty Analysis for Refrigerant Blend Separation Applications
Source: ACS Omega. 2026 Mar 6;11(11):17302–14. doi: 10.1021/acsomega.5c09911 (PMC13019387; doi:10.1021/acsomega.5c09911)
Supplement: Supplementary file 1 [file ao5c09911_si_001.zip › Supporting Information/MPA_SorptionData_txt/CO2/CO2_Zeolite4A_313K.txt]

CO2 Zeolite4A
T/K	P/MPa  q/(mmol/g)	U(q)/q
313.17	0.00439	2.0265	2.5%
313.19	0.12925	3.3156	2.5%
313.18	0.26625	3.5936	2.6%
313.17	0.38688	3.7339	2.7%
313.18	0.49157	3.8307	2.8%
313.17	0.77132	3.9957	2.9%
313.18	0.97589	4.1098	4.0%
313.15	1.89765	4.3855	4.9%
313.19	2.88557	4.7242	5.7%
313.18	3.88707	5.1302	6.6%
313.18	4.43703	5.6261	7.4%
