# Supplementary material for: A Triple-Port High-Pressure Volumetric Sorption Analyzer: Calibration, Measurements, and Uncertainty Analysis for Refrigerant Blend Separation Applications
Source: ACS Omega. 2026 Mar 6;11(11):17302–14. doi: 10.1021/acsomega.5c09911 (PMC13019387; doi:10.1021/acsomega.5c09911)
Supplement: Supplementary file 1 [file ao5c09911_si_001.zip › Supporting Information/MPA_SorptionData_txt/CO2/CO2_ZIF-8_283K.txt]

CO2 ZIF-8
T/K          P/MPa  q/(mmol/g)	U(q)/q
283.17	0.07749	0.6746	4.3%
283.18	0.16603	1.5488	4.7%
283.18	0.27105	2.6496	3.7%
283.19	0.36934	3.6417	3.4%
283.19	0.47380	4.5549	3.4%
283.17	0.73285	6.0567	3.5%
283.17	0.96379	6.8904	5.5%
283.18	1.87091	8.5630	6.7%
283.18	2.86688	9.3252	7.9%
283.17	3.86683	10.5035	9.9%
283.17	4.32167	11.4250	11.7%
