# Supplementary material for: A Triple-Port High-Pressure Volumetric Sorption Analyzer: Calibration, Measurements, and Uncertainty Analysis for Refrigerant Blend Separation Applications
Source: ACS Omega. 2026 Mar 6;11(11):17302–14. doi: 10.1021/acsomega.5c09911 (PMC13019387; doi:10.1021/acsomega.5c09911)
Supplement: Supplementary file 1 [file ao5c09911_si_001.zip › Supporting Information/MPA_SorptionData_txt/CO2/CO2_ZIF-8_298K.txt]

CO2 ZIF-8
T/K          P/MPa q/(mmol/g)	U(q)/q
298.18	0.08350	0.5138	5.3%
298.18	0.18112	1.1780	5.8%
298.17	0.28349	1.9020	4.3%
298.18	0.38049	2.5698	4.0%
298.17	0.48044	3.2320	3.9%
298.19	0.74395	4.6953	4.0%
298.17	0.96285	5.5807	6.4%
298.18	1.87033	7.5080	7.6%
298.17	2.87391	8.2127	8.3%
298.17	3.87324	8.3923	10.5%
298.18	4.42956	8.5474	13.1%
298.17	4.94910	7.1899	17.1%
