# Supplementary material for: A Triple-Port High-Pressure Volumetric Sorption Analyzer: Calibration, Measurements, and Uncertainty Analysis for Refrigerant Blend Separation Applications
Source: ACS Omega. 2026 Mar 6;11(11):17302–14. doi: 10.1021/acsomega.5c09911 (PMC13019387; doi:10.1021/acsomega.5c09911)
Supplement: Supplementary file 1 [file ao5c09911_si_001.zip › Supporting Information/MPA_SorptionData_txt/CO2/CO2_ZIF-8_313K.txt]

CO2 ZIF-8
T/K	P/MPa  q/(mmol/g)	U(q)/q
313.16	0.08492	0.3817	6.8%
313.16	0.18699	0.8537	7.6%
313.16	0.27941	1.3119	5.6%
313.16	0.38572	1.8189	5.2%
313.17	0.48594	2.3060	5.0%
313.17	0.75093	3.4856	5.0%
313.16	0.96999	4.2657	8.1%
313.18	1.87163	6.4013	9.4%
313.18	2.87318	7.7885	9.4%
313.18	3.88035	8.7752	10.7%
313.16	4.44548	9.8693	12.1%
313.17	4.94671	10.5840	13.4%
