# Supplementary material for: A Triple-Port High-Pressure Volumetric Sorption Analyzer: Calibration, Measurements, and Uncertainty Analysis for Refrigerant Blend Separation Applications
Source: ACS Omega. 2026 Mar 6;11(11):17302–14. doi: 10.1021/acsomega.5c09911 (PMC13019387; doi:10.1021/acsomega.5c09911)
Supplement: Supplementary file 1 [file ao5c09911_si_001.zip › Supporting Information/MPA_SorptionData_txt/R-1234yf/R-1234yf_AC1_303K.txt]

R-1234yf Activated carbon
T/K	P/MPa q/(mmol/g)	U(q)/q
303.16	0.00246	0.6343	9.1%
303.16	0.01211	1.9427	11.0%
303.17	0.03633	2.7560	11.1%
303.16	0.07886	3.1885	11.9%
303.16	0.08850	3.2495	12.9%
303.16	0.14693	3.4112	14.2%
303.17	0.19932	3.5055	15.2%
303.16	0.24881	3.5640	16.2%
303.16	0.29824	3.6189	17.2%
303.17	0.34872	3.6795	18.1%
303.16	0.39859	3.7400	18.9%
303.17	0.44850	3.8232	19.7%
