# Supplementary material for: A Triple-Port High-Pressure Volumetric Sorption Analyzer: Calibration, Measurements, and Uncertainty Analysis for Refrigerant Blend Separation Applications
Source: ACS Omega. 2026 Mar 6;11(11):17302–14. doi: 10.1021/acsomega.5c09911 (PMC13019387; doi:10.1021/acsomega.5c09911)
Supplement: Supplementary file 1 [file ao5c09911_si_001.zip › Supporting Information/MPA_SorptionData_txt/R-1234yf/R-1234yf_AC2_303K.txt]

R-1234yf Activated carbon
T/K	P/MPa q/(mmol/g)	U(q)/q
303.15	0.00499	1.0714	10.8%
303.16	0.01636	2.1946	10.9%
303.17	0.04522	2.9489	11.3%
303.17	0.07134	3.1668	12.1%
303.16	0.09963	3.2855	13.4%
303.16	0.13972	3.3917	14.6%
303.17	0.19138	3.4728	15.7%
303.16	0.24165	3.5332	16.7%
303.17	0.29142	3.5972	17.7%
303.18	0.34185	3.6584	18.5%
303.16	0.39163	3.7067	19.4%
303.18	0.44128	3.7770	20.2%
