# Supplementary material for: A Triple-Port High-Pressure Volumetric Sorption Analyzer: Calibration, Measurements, and Uncertainty Analysis for Refrigerant Blend Separation Applications
Source: ACS Omega. 2026 Mar 6;11(11):17302–14. doi: 10.1021/acsomega.5c09911 (PMC13019387; doi:10.1021/acsomega.5c09911)
Supplement: Supplementary file 1 [file ao5c09911_si_001.zip › Supporting Information/MPA_SorptionData_txt/R-1234yf/R-1234yf_AC3_303K.txt]

R-1234yf Activated carbon
T/K	P/MPa q/(mmol/g)	U(q)/q
303.18	0.00342	1.0608	12.3%
303.17	0.01750	2.2955	11.0%
303.16	0.04830	3.0287	11.3%
303.17	0.07943	3.2493	12.1%
303.17	0.09177	3.3247	13.3%
303.15	0.13893	3.4668	14.5%
303.16	0.18824	3.5875	15.5%
303.16	0.23792	3.7009	16.3%
303.17	0.28790	3.8204	17.2%
303.17	0.33724	3.9234	17.9%
303.17	0.38680	4.0624	18.6%
303.17	0.43544	4.2138	19.1%
