# Supplementary material for: A Triple-Port High-Pressure Volumetric Sorption Analyzer: Calibration, Measurements, and Uncertainty Analysis for Refrigerant Blend Separation Applications
Source: ACS Omega. 2026 Mar 6;11(11):17302–14. doi: 10.1021/acsomega.5c09911 (PMC13019387; doi:10.1021/acsomega.5c09911)
Supplement: Supplementary file 1 [file ao5c09911_si_001.zip › Supporting Information/MPA_SorptionData_txt/R-1234yf/R-1234yf_AI-UIO-66_298K.txt]

R-1234yf AI-UIO-66
T/K	P/MPa q/(mmol/g)	U(q)/q
298.19	0.00493	0.3608	11.4%
298.21	0.01402	0.7753	12.1%
298.20	0.04387	1.1884	13.2%
298.19	0.07230	1.3465	14.6%
298.19	0.10062	1.4291	16.7%
298.19	0.14084	1.5091	19.0%
298.19	0.19144	1.5916	21.4%
298.20	0.24293	1.6523	23.7%
298.19	0.29353	1.7040	26.0%
298.20	0.34499	1.7278	28.3%
298.20	0.39483	1.7588	30.8%
298.19	0.44332	1.7698	33.0%
298.20	0.53494	1.8098	35.3%
