# Supplementary material for: A Triple-Port High-Pressure Volumetric Sorption Analyzer: Calibration, Measurements, and Uncertainty Analysis for Refrigerant Blend Separation Applications
Source: ACS Omega. 2026 Mar 6;11(11):17302–14. doi: 10.1021/acsomega.5c09911 (PMC13019387; doi:10.1021/acsomega.5c09911)
Supplement: Supplementary file 1 [file ao5c09911_si_001.zip › Supporting Information/MPA_SorptionData_txt/R-1234yf/R-1234yf_Ca@MIL-100(Fe)_303K.txt]

R-1234yf Ca@MIL-100(Fe)
T/K	P/MPa q/(mmol/g)	U(q)/q
303.13	0.00931	0.5625	14.5%
303.13	0.01514	0.9404	11.0%
303.12	0.02891	1.7833	11.6%
303.13	0.04889	2.7208	11.6%
303.13	0.07849	3.6512	11.9%
303.13	0.12617	4.4091	12.3%
303.13	0.17851	4.9198	12.9%
303.12	0.23587	5.2764	13.6%
303.12	0.29119	5.4547	14.5%
303.13	0.34080	5.5520	15.4%
303.11	0.39067	5.6544	16.4%
303.12	0.48152	5.8459	17.3%
