# Supplementary material for: A Triple-Port High-Pressure Volumetric Sorption Analyzer: Calibration, Measurements, and Uncertainty Analysis for Refrigerant Blend Separation Applications
Source: ACS Omega. 2026 Mar 6;11(11):17302–14. doi: 10.1021/acsomega.5c09911 (PMC13019387; doi:10.1021/acsomega.5c09911)
Supplement: Supplementary file 1 [file ao5c09911_si_001.zip › Supporting Information/MPA_SorptionData_txt/R-1234yf/R-1234yf_DETA-UIO-66_298K.txt]

R-1234yf DETA-UIO-66
T/K	P/MPa q/(mmol/g)	U(q)/q
298.19	0.00784	0.2315	13.5%
298.19	0.03087	0.3958	16.2%
298.20	0.04547	0.4614	19.0%
298.19	0.06553	0.5122	22.5%
298.20	0.09415	0.5660	26.5%
298.20	0.13910	0.6354	31.0%
298.20	0.18649	0.7021	35.2%
298.20	0.23597	0.7552	39.5%
298.20	0.28594	0.8043	43.9%
298.19	0.33469	0.8564	48.0%
298.19	0.39437	0.9326	51.5%
298.19	0.43678	0.9945	53.6%
298.20	0.53767	1.0956	55.8%
