# Supplementary material for: A Triple-Port High-Pressure Volumetric Sorption Analyzer: Calibration, Measurements, and Uncertainty Analysis for Refrigerant Blend Separation Applications
Source: ACS Omega. 2026 Mar 6;11(11):17302–14. doi: 10.1021/acsomega.5c09911 (PMC13019387; doi:10.1021/acsomega.5c09911)
Supplement: Supplementary file 1 [file ao5c09911_si_001.zip › Supporting Information/MPA_SorptionData_txt/R-1234yf/R-1234yf_Fe@MIL-100(Fe)_303K.txt]

R-1234yf Fe@MIL-100(Fe)
T/K	P/MPa q/(mmol/g)	U(q)/q
303.13	0.01783	0.4376	11.3%
303.13	0.02081	0.7143	10.7%
303.13	0.03998	1.7557	11.4%
303.13	0.06337	2.8986	11.2%
303.13	0.09448	3.5818	11.8%
303.14	0.14143	4.1381	12.7%
303.14	0.19089	4.5546	13.5%
303.13	0.24660	4.8729	14.4%
303.13	0.29955	5.1341	15.2%
303.13	0.34773	5.2865	16.0%
303.13	0.39740	5.4695	17.0%
303.12	0.49310	5.7769	17.7%
