# Supplementary material for: A Triple-Port High-Pressure Volumetric Sorption Analyzer: Calibration, Measurements, and Uncertainty Analysis for Refrigerant Blend Separation Applications
Source: ACS Omega. 2026 Mar 6;11(11):17302–14. doi: 10.1021/acsomega.5c09911 (PMC13019387; doi:10.1021/acsomega.5c09911)
Supplement: Supplementary file 1 [file ao5c09911_si_001.zip › Supporting Information/MPA_SorptionData_txt/R-1234yf/R-1234yf_Köstrolith®3ABFK(HSD)_303K.txt]

R-1234yf Köstrolith®3ABFK(HSD)
T/K	P/MPa q/(mmol/g)	U(q)/q
303.16	0.00887	0.0054	17.2%
303.15	0.01955	0.0079	17.6%
303.16	0.03935	0.0114	18.0%
303.15	0.05860	0.0149	18.3%
303.15	0.09002	0.0195	19.4%
303.15	0.15030	0.0297	20.2%
303.15	0.20205	0.0419	19.7%
303.15	0.25142	0.0539	19.7%
303.14	0.30157	0.0709	19.9%
303.14	0.35195	0.0863	19.7%
303.15	0.39994	0.1027	20.0%
303.15	0.49433	0.1261	20.5%
