# Supplementary material for: A Triple-Port High-Pressure Volumetric Sorption Analyzer: Calibration, Measurements, and Uncertainty Analysis for Refrigerant Blend Separation Applications
Source: ACS Omega. 2026 Mar 6;11(11):17302–14. doi: 10.1021/acsomega.5c09911 (PMC13019387; doi:10.1021/acsomega.5c09911)
Supplement: Supplementary file 1 [file ao5c09911_si_001.zip › Supporting Information/MPA_SorptionData_txt/R-1234yf/R-1234yf_Köstrolith®3ABFK_303K.txt]

R-1234yf Köstrolith®3ABFK
T/K	P/MPa q/(mmol/g)	U(q)/q
303.15	0.02269	0.0154	16.5%
303.16	0.03510	0.0211	11.4%
303.15	0.05306	0.0266	12.9%
303.15	0.06948	0.0331	14.0%
303.15	0.09835	0.0410	22.4%
303.15	0.14463	0.0521	26.2%
303.14	0.19580	0.0660	26.8%
303.15	0.24539	0.0753	26.9%
303.15	0.29548	0.0876	28.0%
303.15	0.34585	0.0963	28.7%
303.15	0.39411	0.1046	30.2%
303.15	0.48406	0.1169	32.0%
