# Supplementary material for: A Triple-Port High-Pressure Volumetric Sorption Analyzer: Calibration, Measurements, and Uncertainty Analysis for Refrigerant Blend Separation Applications
Source: ACS Omega. 2026 Mar 6;11(11):17302–14. doi: 10.1021/acsomega.5c09911 (PMC13019387; doi:10.1021/acsomega.5c09911)
Supplement: Supplementary file 1 [file ao5c09911_si_001.zip › Supporting Information/MPA_SorptionData_txt/R-1234yf/R-1234yf_Köstrolith®3AK_283K.txt]

R-1234yf Köstrolith®3AK
T/K	P/MPa q/(mmol/g)	U(q)/q
283.15	0.00859	0.0365	12.4%
283.15	0.03516	0.0575	11.4%
283.17	0.03180	0.0575	12.0%
283.14	0.04160	0.0618	13.7%
283.14	0.07187	0.0718	14.7%
283.15	0.09531	0.0770	15.1%
283.14	0.14079	0.0851	16.0%
283.15	0.18966	0.0933	16.6%
283.13	0.23835	0.1042	17.5%
283.13	0.28796	0.1233	18.1%
283.14	0.33652	0.1494	18.0%
