# Supplementary material for: A Triple-Port High-Pressure Volumetric Sorption Analyzer: Calibration, Measurements, and Uncertainty Analysis for Refrigerant Blend Separation Applications
Source: ACS Omega. 2026 Mar 6;11(11):17302–14. doi: 10.1021/acsomega.5c09911 (PMC13019387; doi:10.1021/acsomega.5c09911)
Supplement: Supplementary file 1 [file ao5c09911_si_001.zip › Supporting Information/MPA_SorptionData_txt/R-1234yf/R-1234yf_Köstrolith®3AK_298K.txt]

R-1234yf Köstrolith®3AK
T/K	P/MPa q/(mmol/g)	U(q)/q
298.22	0.00921	0.0304	11.7%
298.22	0.03495	0.0497	11.5%
298.22	0.03177	0.0493	12.1%
298.22	0.04129	0.0536	13.8%
298.23	0.07138	0.0641	14.8%
298.21	0.09544	0.0700	15.0%
298.23	0.14090	0.0805	15.9%
298.23	0.19007	0.0903	16.5%
298.24	0.23906	0.1035	17.5%
298.23	0.28980	0.1145	18.3%
298.23	0.33688	0.1285	19.3%
298.23	0.38598	0.1435	20.2%
298.23	0.44595	0.1637	21.0%
298.22	0.48721	0.1910	21.2%
298.23	0.53724	0.2245	21.0%
