# Supplementary material for: A Triple-Port High-Pressure Volumetric Sorption Analyzer: Calibration, Measurements, and Uncertainty Analysis for Refrigerant Blend Separation Applications
Source: ACS Omega. 2026 Mar 6;11(11):17302–14. doi: 10.1021/acsomega.5c09911 (PMC13019387; doi:10.1021/acsomega.5c09911)
Supplement: Supplementary file 1 [file ao5c09911_si_001.zip › Supporting Information/MPA_SorptionData_txt/R-1234yf/R-1234yf_Köstrolith®3AK_313K.txt]

R-1234yf Köstrolith®3AK
T/K	P/MPa q/(mmol/g)	U(q)/q
313.28	0.00999	0.0239	11.6%
313.30	0.03530	0.0403	11.7%
313.28	0.03199	0.0394	12.2%
313.28	0.04226	0.0436	14.1%
313.28	0.07108	0.0510	15.2%
313.28	0.09531	0.0579	15.8%
313.29	0.14112	0.0656	16.8%
313.28	0.19039	0.0753	18.1%
313.28	0.23949	0.0764	19.8%
313.29	0.28898	0.0893	22.6%
313.28	0.33842	0.1061	23.3%
313.29	0.38700	0.1155	23.9%
313.29	0.43489	0.1228	25.8%
313.28	0.49376	0.1296	28.2%
313.28	0.53829	0.1551	29.9%
