# Supplementary material for: A Triple-Port High-Pressure Volumetric Sorption Analyzer: Calibration, Measurements, and Uncertainty Analysis for Refrigerant Blend Separation Applications
Source: ACS Omega. 2026 Mar 6;11(11):17302–14. doi: 10.1021/acsomega.5c09911 (PMC13019387; doi:10.1021/acsomega.5c09911)
Supplement: Supplementary file 1 [file ao5c09911_si_001.zip › Supporting Information/MPA_SorptionData_txt/R-1234yf/R-1234yf_Köstrolith®4ABFK_283K.txt]

R-1234yf Köstrolith®4ABFK
T/K	P/MPa q/(mmol/g)	U(q)/q
283.15	0.01719	0.0116	10.4%
283.13	0.03143	0.0122	12.4%
283.15	0.03189	0.0128	14.8%
283.14	0.03951	0.0135	17.1%
283.15	0.06573	0.0131	21.9%
283.14	0.08936	0.0125	29.8%
283.15	0.15152	0.0087	58.4%
283.14	0.19547	0.0069	105.5%
283.14	0.24605	0.0068	158.1%
283.14	0.29387	0.0036	296.9%
283.13	0.34362	0.0046	458.7%
