# Supplementary material for: A Triple-Port High-Pressure Volumetric Sorption Analyzer: Calibration, Measurements, and Uncertainty Analysis for Refrigerant Blend Separation Applications
Source: ACS Omega. 2026 Mar 6;11(11):17302–14. doi: 10.1021/acsomega.5c09911 (PMC13019387; doi:10.1021/acsomega.5c09911)
Supplement: Supplementary file 1 [file ao5c09911_si_001.zip › Supporting Information/MPA_SorptionData_txt/R-1234yf/R-1234yf_Köstrolith®4ABFK_298K.txt]

R-1234yf Köstrolith®4ABFK
T/K	P/MPa q/(mmol/g)	U(q)/q
298.23	0.01705	0.0100	11.0%
298.23	0.03139	0.0117	13.9%
298.24	0.03184	0.0122	16.5%
298.24	0.03934	0.0128	19.7%
298.23	0.06552	0.0145	24.8%
298.22	0.08964	0.0148	31.4%
298.24	0.15090	0.0148	47.7%
298.22	0.19736	0.0157	65.7%
298.23	0.24481	0.0152	86.9%
298.23	0.29100	0.0169	109.3%
298.22	0.34578	0.0177	125.9%
298.22	0.39532	0.0142	163.3%
298.25	0.43659	0.0219	202.6%
298.22	0.49170	0.0266	161.5%
298.23	0.54186	0.0331	154.4%
