# Supplementary material for: A Triple-Port High-Pressure Volumetric Sorption Analyzer: Calibration, Measurements, and Uncertainty Analysis for Refrigerant Blend Separation Applications
Source: ACS Omega. 2026 Mar 6;11(11):17302–14. doi: 10.1021/acsomega.5c09911 (PMC13019387; doi:10.1021/acsomega.5c09911)
Supplement: Supplementary file 1 [file ao5c09911_si_001.zip › Supporting Information/MPA_SorptionData_txt/R-1234yf/R-1234yf_Köstrolith®4ABFK_313K.txt]

R-1234yf Köstrolith®4ABFK
T/K	P/MPa q/(mmol/g)	U(q)/q
313.28	0.01679	0.0085	12.0%
313.27	0.03161	0.0091	13.9%
313.29	0.03207	0.0086	17.3%
313.28	0.04017	0.0088	21.9%
313.27	0.06549	0.0082	30.3%
313.28	0.08952	0.0092	40.9%
313.30	0.15152	0.0105	55.3%
313.29	0.19757	0.0069	95.6%
313.29	0.24501	0.0011	647.1%
313.29	0.29582	0.0023	1021.1%
313.29	0.34651	0.0023	734.7%
