# Supplementary material for: A Triple-Port High-Pressure Volumetric Sorption Analyzer: Calibration, Measurements, and Uncertainty Analysis for Refrigerant Blend Separation Applications
Source: ACS Omega. 2026 Mar 6;11(11):17302–14. doi: 10.1021/acsomega.5c09911 (PMC13019387; doi:10.1021/acsomega.5c09911)
Supplement: Supplementary file 1 [file ao5c09911_si_001.zip › Supporting Information/MPA_SorptionData_txt/R-1234yf/R-1234yf_Köstrolith®4AK_283K.txt]

R-1234yf Köstrolith®4AK
T/K	P/MPa q/(mmol/g)	U(q)/q
283.15	0.01986	0.0447	11.7%
283.13	0.03305	0.0535	10.7%
283.15	0.03195	0.0529	11.9%
283.13	0.04037	0.0569	13.5%
283.14	0.06793	0.0673	14.4%
283.14	0.09204	0.0751	14.6%
283.15	0.13519	0.0843	15.2%
283.15	0.20041	0.0991	16.0%
283.14	0.25175	0.1123	16.5%
283.14	0.29927	0.1309	17.3%
