# Supplementary material for: A Triple-Port High-Pressure Volumetric Sorption Analyzer: Calibration, Measurements, and Uncertainty Analysis for Refrigerant Blend Separation Applications
Source: ACS Omega. 2026 Mar 6;11(11):17302–14. doi: 10.1021/acsomega.5c09911 (PMC13019387; doi:10.1021/acsomega.5c09911)
Supplement: Supplementary file 1 [file ao5c09911_si_001.zip › Supporting Information/MPA_SorptionData_txt/R-1234yf/R-1234yf_Köstrolith®4AK_298K.txt]

R-1234yf Köstrolith®4AK
T/K	P/MPa q/(mmol/g)	U(q)/q
298.23	0.01949	0.0353	12.4%
298.22	0.03296	0.0434	10.7%
298.23	0.03190	0.0432	11.8%
298.22	0.04015	0.0469	13.4%
298.23	0.06769	0.0565	14.3%
298.22	0.09228	0.0641	14.5%
298.22	0.13562	0.0723	15.1%
298.23	0.18430	0.0825	16.0%
298.23	0.24989	0.0932	17.0%
298.23	0.29596	0.0996	18.3%
298.23	0.35163	0.1114	20.0%
298.24	0.40062	0.1256	21.0%
298.23	0.44106	0.1360	21.9%
298.22	0.49757	0.1614	22.9%
298.24	0.54729	0.1958	22.3%
