# Supplementary material for: A Triple-Port High-Pressure Volumetric Sorption Analyzer: Calibration, Measurements, and Uncertainty Analysis for Refrigerant Blend Separation Applications
Source: ACS Omega. 2026 Mar 6;11(11):17302–14. doi: 10.1021/acsomega.5c09911 (PMC13019387; doi:10.1021/acsomega.5c09911)
Supplement: Supplementary file 1 [file ao5c09911_si_001.zip › Supporting Information/MPA_SorptionData_txt/R-1234yf/R-1234yf_Köstrolith®4AK_313K.txt]

R-1234yf Köstrolith®4AK
T/K	P/MPa q/(mmol/g)	U(q)/q
313.27	0.01915	0.0269	10.8%
313.28	0.03326	0.0344	10.7%
313.30	0.03213	0.0338	11.8%
313.28	0.04106	0.0368	13.4%
313.28	0.06755	0.0448	14.4%
313.28	0.09219	0.0516	14.5%
313.29	0.13581	0.0614	15.1%
313.29	0.18461	0.0671	15.6%
313.28	0.25016	0.0782	17.1%
313.29	0.30132	0.0902	17.9%
313.28	0.35196	0.1078	18.5%
313.29	0.39940	0.1245	18.7%
313.28	0.44989	0.1157	19.7%
313.29	0.48925	0.1142	23.3%
313.28	0.54986	0.1175	26.3%
