# Supplementary material for: A Triple-Port High-Pressure Volumetric Sorption Analyzer: Calibration, Measurements, and Uncertainty Analysis for Refrigerant Blend Separation Applications
Source: ACS Omega. 2026 Mar 6;11(11):17302–14. doi: 10.1021/acsomega.5c09911 (PMC13019387; doi:10.1021/acsomega.5c09911)
Supplement: Supplementary file 1 [file ao5c09911_si_001.zip › Supporting Information/MPA_SorptionData_txt/R-1234yf/R-1234yf_Mg@MIL-100(Fe)_303K.txt]

R-1234yf Mg@MIL-100(Fe)
T/K	P/MPa q/(mmol/g)	U(q)/q
303.12	0.00932	0.1707	11.4%
303.13	0.02438	1.0674	11.3%
303.13	0.03845	1.7091	11.0%
303.12	0.05256	2.3070	11.6%
303.13	0.07955	3.0354	12.2%
303.12	0.13134	3.6631	12.6%
303.13	0.18349	4.1025	13.1%
303.13	0.23580	4.3733	13.8%
303.13	0.28717	4.5973	14.6%
303.13	0.33744	4.7910	15.5%
303.12	0.38713	4.9503	16.3%
303.13	0.47601	5.2251	17.0%
