# Supplementary material for: A Triple-Port High-Pressure Volumetric Sorption Analyzer: Calibration, Measurements, and Uncertainty Analysis for Refrigerant Blend Separation Applications
Source: ACS Omega. 2026 Mar 6;11(11):17302–14. doi: 10.1021/acsomega.5c09911 (PMC13019387; doi:10.1021/acsomega.5c09911)
Supplement: Supplementary file 1 [file ao5c09911_si_001.zip › Supporting Information/MPA_SorptionData_txt/R-1234yf/R-1234yf_UIO-66_298K.txt]

R-1234yf UIO-66
T/K	P/MPa q/(mmol/g)	U(q)/q
298.18	0.01144	0.8378	11.4%
298.19	0.02185	1.2598	12.2%
298.19	0.03753	1.6031	13.4%
298.18	0.05849	1.8749	14.8%
298.19	0.08714	2.0899	16.3%
298.19	0.14664	2.3020	18.3%
298.20	0.19827	2.4266	20.3%
298.19	0.24960	2.5165	22.6%
298.20	0.29991	2.5886	24.9%
298.19	0.35139	2.6992	27.1%
298.20	0.38959	2.7420	28.9%
298.20	0.44924	2.8309	31.0%
298.20	0.53349	2.8724	32.7%
