# Supplementary material for: A Triple-Port High-Pressure Volumetric Sorption Analyzer: Calibration, Measurements, and Uncertainty Analysis for Refrigerant Blend Separation Applications
Source: ACS Omega. 2026 Mar 6;11(11):17302–14. doi: 10.1021/acsomega.5c09911 (PMC13019387; doi:10.1021/acsomega.5c09911)
Supplement: Supplementary file 1 [file ao5c09911_si_001.zip › Supporting Information/MPA_SorptionData_txt/R-1234ze(E)/R-1234ze(E)_AC1_303K.txt]

R-1234ze(E) Activated carbon
T/K	P/MPa q/(mmol/g)	U(q)/q
303.16	0.00681	0.9065	11.0%
303.17	0.01310	1.7036	10.9%
303.15	0.03739	2.7169	11.4%
303.16	0.06810	3.2136	11.8%
303.15	0.09951	3.4224	12.7%
303.17	0.13385	3.5209	13.9%
303.15	0.16588	3.5979	15.0%
303.17	0.19625	3.6521	16.1%
303.16	0.24728	3.7594	17.1%
303.17	0.29628	3.8858	17.9%
303.16	0.34318	4.0337	18.5%
