# Supplementary material for: A Triple-Port High-Pressure Volumetric Sorption Analyzer: Calibration, Measurements, and Uncertainty Analysis for Refrigerant Blend Separation Applications
Source: ACS Omega. 2026 Mar 6;11(11):17302–14. doi: 10.1021/acsomega.5c09911 (PMC13019387; doi:10.1021/acsomega.5c09911)
Supplement: Supplementary file 1 [file ao5c09911_si_001.zip › Supporting Information/MPA_SorptionData_txt/R-1234ze(E)/R-1234ze(E)_AC2_303K.txt]

R-1234ze(E) Activated carbon
T/K	P/MPa q/(mmol/g)	U(q)/q
303.17	0.00497	0.5095	11.1%
303.16	0.01391	1.5393	11.0%
303.15	0.03815	2.5488	11.1%
303.18	0.07126	3.0583	11.6%
303.17	0.11397	3.4067	12.5%
303.16	0.14521	3.5229	13.4%
303.17	0.17568	3.6147	14.5%
303.16	0.20608	3.6806	15.5%
303.16	0.24145	3.7667	16.5%
303.17	0.28844	3.8643	17.3%
303.16	0.33430	4.0148	18.1%
