# Supplementary material for: A Triple-Port High-Pressure Volumetric Sorption Analyzer: Calibration, Measurements, and Uncertainty Analysis for Refrigerant Blend Separation Applications
Source: ACS Omega. 2026 Mar 6;11(11):17302–14. doi: 10.1021/acsomega.5c09911 (PMC13019387; doi:10.1021/acsomega.5c09911)
Supplement: Supplementary file 1 [file ao5c09911_si_001.zip › Supporting Information/MPA_SorptionData_txt/R-1234ze(E)/R-1234ze(E)_AC3_303K.txt]

R-1234ze(E) Activated carbon
T/K	P/MPa q/(mmol/g)	U(q)/q
303.16	0.00911	0.7896	10.3%
303.16	0.01943	1.9992	11.0%
303.17	0.04376	2.9686	11.2%
303.17	0.07412	3.4617	11.8%
303.17	0.11018	3.6583	12.8%
303.17	0.14101	3.7922	13.9%
303.17	0.17170	3.8960	15.0%
303.17	0.20135	3.9857	16.0%
303.16	0.23832	4.1438	16.9%
303.18	0.28546	4.3490	17.6%
303.16	0.33072	4.5913	18.1%
