# Supplementary material for: A Triple-Port High-Pressure Volumetric Sorption Analyzer: Calibration, Measurements, and Uncertainty Analysis for Refrigerant Blend Separation Applications
Source: ACS Omega. 2026 Mar 6;11(11):17302–14. doi: 10.1021/acsomega.5c09911 (PMC13019387; doi:10.1021/acsomega.5c09911)
Supplement: Supplementary file 1 [file ao5c09911_si_001.zip › Supporting Information/MPA_SorptionData_txt/R-1234ze(E)/R-1234ze(E)_AI-UIO-66_298K.txt]

R-1234ze(E) AI-UIO-66
T/K	P/MPa q/(mmol/g)	U(q)/q
298.19	0.01700	1.0558	10.5%
298.20	0.03073	1.2824	10.8%
298.19	0.04149	1.3765	11.9%
298.20	0.07089	1.5775	13.1%
298.19	0.09536	1.6996	13.7%
298.18	0.10849	1.7821	14.5%
298.19	0.14621	1.9350	15.4%
298.19	0.19239	2.0557	15.9%
298.19	0.24168	2.1821	16.6%
298.19	0.29113	2.2849	17.4%
298.19	0.34398	2.6030	18.2%
