# Supplementary material for: A Triple-Port High-Pressure Volumetric Sorption Analyzer: Calibration, Measurements, and Uncertainty Analysis for Refrigerant Blend Separation Applications
Source: ACS Omega. 2026 Mar 6;11(11):17302–14. doi: 10.1021/acsomega.5c09911 (PMC13019387; doi:10.1021/acsomega.5c09911)
Supplement: Supplementary file 1 [file ao5c09911_si_001.zip › Supporting Information/MPA_SorptionData_txt/R-1234ze(E)/R-1234ze(E)_Ca@MIL-100(Fe)_303K.txt]

R-1234ze(E) Ca@MIL-100(Fe)
T/K	P/MPa q/(mmol/g)	U(q)/q
303.13	0.00561	0.8484	4.8%
303.13	0.00968	1.7024	2.5%
303.14	0.02421	3.1474	2.5%
303.13	0.03508	3.6571	2.5%
303.13	0.05961	4.3641	2.6%
303.14	0.08607	4.8489	2.7%
303.13	0.13160	5.4370	2.8%
303.13	0.18824	5.7154	3.0%
303.14	0.24187	5.8842	3.4%
303.13	0.29249	5.9730	3.8%
303.13	0.34055	6.0493	4.4%
303.15	0.38498	6.0876	5.0%
