# Supplementary material for: A Triple-Port High-Pressure Volumetric Sorption Analyzer: Calibration, Measurements, and Uncertainty Analysis for Refrigerant Blend Separation Applications
Source: ACS Omega. 2026 Mar 6;11(11):17302–14. doi: 10.1021/acsomega.5c09911 (PMC13019387; doi:10.1021/acsomega.5c09911)
Supplement: Supplementary file 1 [file ao5c09911_si_001.zip › Supporting Information/MPA_SorptionData_txt/R-1234ze(E)/R-1234ze(E)_DETA-UIO-66_298K.txt]

R-1234ze(E) DETA-UIO-66
T/K	P/MPa q/(mmol/g)	U(q)/q
298.20	0.00884	0.1855	12.2%
298.18	0.02277	0.2619	11.7%
298.19	0.03902	0.3383	12.5%
298.19	0.06428	0.4323	13.1%
298.19	0.09272	0.5451	13.4%
298.19	0.11434	0.6693	13.6%
298.19	0.14220	0.8204	13.8%
298.19	0.18699	1.1626	13.9%
298.19	0.23294	1.5235	13.3%
298.19	0.28527	2.0133	13.2%
298.19	0.32947	2.5651	13.2%
