# Supplementary material for: A Triple-Port High-Pressure Volumetric Sorption Analyzer: Calibration, Measurements, and Uncertainty Analysis for Refrigerant Blend Separation Applications
Source: ACS Omega. 2026 Mar 6;11(11):17302–14. doi: 10.1021/acsomega.5c09911 (PMC13019387; doi:10.1021/acsomega.5c09911)
Supplement: Supplementary file 1 [file ao5c09911_si_001.zip › Supporting Information/MPA_SorptionData_txt/R-1234ze(E)/R-1234ze(E)_Fe@MIL-100(Fe)_303K.txt]

R-1234ze(E) Fe@MIL-100(Fe)
T/K	P/MPa q/(mmol/g)	U(q)/q
303.13	0.01736	0.6408	2.5%
303.15	0.02129	1.5711	2.5%
303.13	0.02566	2.2158	2.5%
303.14	0.04286	3.1740	2.5%
303.14	0.05467	3.5755	2.5%
303.15	0.09551	4.3273	2.8%
303.13	0.14434	4.9073	2.9%
303.12	0.19811	5.2039	3.1%
303.14	0.24956	5.4443	3.3%
303.13	0.29939	5.6919	3.6%
303.12	0.34687	5.9217	3.8%
303.13	0.39064	6.2220	4.1%
