# Supplementary material for: A Triple-Port High-Pressure Volumetric Sorption Analyzer: Calibration, Measurements, and Uncertainty Analysis for Refrigerant Blend Separation Applications
Source: ACS Omega. 2026 Mar 6;11(11):17302–14. doi: 10.1021/acsomega.5c09911 (PMC13019387; doi:10.1021/acsomega.5c09911)
Supplement: Supplementary file 1 [file ao5c09911_si_001.zip › Supporting Information/MPA_SorptionData_txt/R-1234ze(E)/R-1234ze(E)_Köstrolith®3ABFK(HSD)_303K.txt]

R-1234ze(E) Köstrolith®3ABFK(HSD)
T/K	P/MPa q/(mmol/g)	U(q)/q
303.13	0.02074	0.0087	12.0%
303.14	0.02250	0.0094	12.2%
303.14	0.03807	0.0110	15.0%
303.15	0.04274	0.0126	16.8%
303.15	0.06703	0.0151	19.2%
303.14	0.08965	0.0183	21.4%
303.14	0.11300	0.0229	22.8%
303.13	0.14735	0.0293	23.7%
303.14	0.20133	0.0452	23.5%
303.13	0.25145	0.0566	21.6%
303.14	0.29876	0.0687	22.3%
303.14	0.34912	0.0978	22.2%
303.14	0.39311	0.1232	20.0%
