# Supplementary material for: A Triple-Port High-Pressure Volumetric Sorption Analyzer: Calibration, Measurements, and Uncertainty Analysis for Refrigerant Blend Separation Applications
Source: ACS Omega. 2026 Mar 6;11(11):17302–14. doi: 10.1021/acsomega.5c09911 (PMC13019387; doi:10.1021/acsomega.5c09911)
Supplement: Supplementary file 1 [file ao5c09911_si_001.zip › Supporting Information/MPA_SorptionData_txt/R-1234ze(E)/R-1234ze(E)_Köstrolith®3ABFK_303K.txt]

R-1234ze(E) Köstrolith®3ABFK
T/K	P/MPa q/(mmol/g)	U(q)/q
303.15	0.01783	0.0142	13.0%
303.15	0.02198	0.0158	11.3%
303.15	0.03643	0.0177	13.6%
303.14	0.04206	0.0188	15.6%
303.15	0.06457	0.0210	18.5%
303.14	0.08703	0.0235	21.6%
303.14	0.11027	0.0266	24.7%
303.15	0.14346	0.0318	27.6%
303.15	0.19549	0.0350	31.2%
303.16	0.24563	0.0455	35.0%
303.14	0.29318	0.0530	35.5%
303.14	0.34334	0.0604	38.0%
303.14	0.38790	0.0655	40.9%
