# Supplementary material for: A Triple-Port High-Pressure Volumetric Sorption Analyzer: Calibration, Measurements, and Uncertainty Analysis for Refrigerant Blend Separation Applications
Source: ACS Omega. 2026 Mar 6;11(11):17302–14. doi: 10.1021/acsomega.5c09911 (PMC13019387; doi:10.1021/acsomega.5c09911)
Supplement: Supplementary file 1 [file ao5c09911_si_001.zip › Supporting Information/MPA_SorptionData_txt/R-1234ze(E)/R-1234ze(E)_Köstrolith®3AK_298K.txt]

R-1234ze(E) Köstrolith®3AK
T/K	P/MPa q/(mmol/g)	U(q)/q
298.27	0.00930	0.0269	5.4%
298.27	0.02937	0.0474	3.8%
298.28	0.04738	0.0583	3.8%
298.27	0.07424	0.0691	4.3%
298.27	0.08002	0.0721	4.7%
298.28	0.11150	0.0813	5.4%
298.27	0.12782	0.0871	5.9%
298.26	0.15487	0.0946	6.6%
298.26	0.19299	0.1063	7.3%
298.26	0.24040	0.1198	8.0%
298.27	0.28968	0.1374	8.7%
298.27	0.33796	0.1596	9.2%
298.27	0.38464	0.1825	9.5%
