# Supplementary material for: A Triple-Port High-Pressure Volumetric Sorption Analyzer: Calibration, Measurements, and Uncertainty Analysis for Refrigerant Blend Separation Applications
Source: ACS Omega. 2026 Mar 6;11(11):17302–14. doi: 10.1021/acsomega.5c09911 (PMC13019387; doi:10.1021/acsomega.5c09911)
Supplement: Supplementary file 1 [file ao5c09911_si_001.zip › Supporting Information/MPA_SorptionData_txt/R-1234ze(E)/R-1234ze(E)_Köstrolith®4ABFK_298K.txt]

R-1234ze(E) Köstrolith®4ABFK
T/K	P/MPa q/(mmol/g)	U(q)/q
298.27	0.01643	0.0128	5.7%
298.27	0.02665	0.0152	5.1%
298.27	0.04313	0.0175	7.1%
298.26	0.06819	0.0196	9.8%
298.28	0.08656	0.0212	12.5%
298.28	0.10666	0.0234	15.6%
298.28	0.12377	0.0258	18.1%
298.27	0.14891	0.0263	20.9%
298.27	0.19680	0.0276	25.6%
298.28	0.24567	0.0277	31.3%
298.27	0.29251	0.0291	38.0%
298.27	0.34424	0.0272	46.1%
298.27	0.39274	0.0274	57.9%
