# Supplementary material for: A Triple-Port High-Pressure Volumetric Sorption Analyzer: Calibration, Measurements, and Uncertainty Analysis for Refrigerant Blend Separation Applications
Source: ACS Omega. 2026 Mar 6;11(11):17302–14. doi: 10.1021/acsomega.5c09911 (PMC13019387; doi:10.1021/acsomega.5c09911)
Supplement: Supplementary file 1 [file ao5c09911_si_001.zip › Supporting Information/MPA_SorptionData_txt/R-1234ze(E)/R-1234ze(E)_Köstrolith®4AK_298K.txt]

R-1234ze(E) Köstrolith®4AK
T/K	P/MPa q/(mmol/g)	U(q)/q
298.28	0.01897	0.0364	3.1%
298.26	0.02788	0.0442	3.0%
298.28	0.04496	0.0532	3.4%
298.27	0.07089	0.0633	3.9%
298.28	0.08865	0.0698	4.5%
298.27	0.10894	0.0753	5.3%
298.27	0.12571	0.0793	6.1%
298.27	0.15169	0.0860	6.9%
298.27	0.18856	0.0933	7.8%
298.28	0.23490	0.1030	8.7%
298.27	0.29756	0.1184	9.7%
298.27	0.34979	0.1396	10.3%
298.27	0.39794	0.1622	10.6%
