# Supplementary material for: A Triple-Port High-Pressure Volumetric Sorption Analyzer: Calibration, Measurements, and Uncertainty Analysis for Refrigerant Blend Separation Applications
Source: ACS Omega. 2026 Mar 6;11(11):17302–14. doi: 10.1021/acsomega.5c09911 (PMC13019387; doi:10.1021/acsomega.5c09911)
Supplement: Supplementary file 1 [file ao5c09911_si_001.zip › Supporting Information/MPA_SorptionData_txt/R-1234ze(E)/R-1234ze(E)_Mg@MIL-100(Fe)_303K.txt]

R-1234ze(E) Mg@MIL-100(Fe)
T/K	P/MPa q/(mmol/g)	U(q)/q
303.14	0.00540	0.3477	2.6%
303.13	0.01089	1.6057	2.6%
303.14	0.02453	2.6515	2.5%
303.14	0.03987	3.1907	2.5%
303.13	0.06050	3.6342	2.5%
303.14	0.08890	4.0635	2.6%
303.14	0.13569	4.5270	2.6%
303.13	0.18433	4.8175	2.7%
303.15	0.23662	5.0731	2.9%
303.12	0.28595	5.3510	3.0%
303.14	0.33327	5.6380	3.2%
303.14	0.38248	6.0194	3.4%
