# Supplementary material for: A Triple-Port High-Pressure Volumetric Sorption Analyzer: Calibration, Measurements, and Uncertainty Analysis for Refrigerant Blend Separation Applications
Source: ACS Omega. 2026 Mar 6;11(11):17302–14. doi: 10.1021/acsomega.5c09911 (PMC13019387; doi:10.1021/acsomega.5c09911)
Supplement: Supplementary file 1 [file ao5c09911_si_001.zip › Supporting Information/MPA_SorptionData_txt/R-1234ze(E)/R-1234ze(E)_UIO-66_298K.txt]

R-1234ze(E) UIO-66
T/K	P/MPa q/(mmol/g)	U(q)/q
298.19	0.01010	1.1824	10.8%
298.20	0.01698	1.6403	11.0%
298.19	0.04326	2.3382	11.9%
298.20	0.06009	2.5517	12.2%
298.19	0.08749	2.7314	13.3%
298.20	0.11045	2.8420	14.3%
298.18	0.13771	2.9590	15.2%
298.19	0.19847	3.2004	16.1%
298.19	0.24811	3.4837	16.4%
298.18	0.29747	3.7991	16.7%
298.20	0.33774	4.1193	16.9%
