# Supplementary material for: A Triple-Port High-Pressure Volumetric Sorption Analyzer: Calibration, Measurements, and Uncertainty Analysis for Refrigerant Blend Separation Applications
Source: ACS Omega. 2026 Mar 6;11(11):17302–14. doi: 10.1021/acsomega.5c09911 (PMC13019387; doi:10.1021/acsomega.5c09911)
Supplement: Supplementary file 1 [file ao5c09911_si_001.zip › Supporting Information/MPA_SorptionData_txt/R-125/R-125_AC1_303K.txt]

R-125 Activated carbon
T/K	P/MPa q/(mmol/g)	U(q)/q
303.17	0.00333	0.5369	11.1%
303.17	0.01272	1.3046	11.0%
303.17	0.04086	2.2503	11.2%
303.18	0.06714	2.6413	11.5%
303.17	0.08940	2.8490	12.5%
303.18	0.18536	3.2175	13.5%
303.16	0.28782	3.4391	14.1%
303.17	0.38493	3.6973	14.8%
303.17	0.42122	6.2908	15.4%
