# Supplementary material for: A Triple-Port High-Pressure Volumetric Sorption Analyzer: Calibration, Measurements, and Uncertainty Analysis for Refrigerant Blend Separation Applications
Source: ACS Omega. 2026 Mar 6;11(11):17302–14. doi: 10.1021/acsomega.5c09911 (PMC13019387; doi:10.1021/acsomega.5c09911)
Supplement: Supplementary file 1 [file ao5c09911_si_001.zip › Supporting Information/MPA_SorptionData_txt/R-125/R-125_AC2_303K.txt]

R-125 Activated carbon
T/K	P/MPa q/(mmol/g)	U(q)/q
303.15	0.00727	1.0074	11.0%
303.17	0.02452	1.8940	10.9%
303.16	0.04651	2.4089	11.4%
303.16	0.07065	2.7286	12.2%
303.17	0.08692	2.8709	13.2%
303.18	0.17713	3.1842	14.2%
303.16	0.27526	3.3673	14.7%
303.17	0.37831	3.5827	15.5%
303.18	0.43931	5.4668	16.0%
