# Supplementary material for: A Triple-Port High-Pressure Volumetric Sorption Analyzer: Calibration, Measurements, and Uncertainty Analysis for Refrigerant Blend Separation Applications
Source: ACS Omega. 2026 Mar 6;11(11):17302–14. doi: 10.1021/acsomega.5c09911 (PMC13019387; doi:10.1021/acsomega.5c09911)
Supplement: Supplementary file 1 [file ao5c09911_si_001.zip › Supporting Information/MPA_SorptionData_txt/R-125/R-125_AC3_303K.txt]

R-125 Activated carbon
T/K	P/MPa q/(mmol/g)	U(q)/q
303.14	0.00588	0.9726	10.8%
303.16	0.02232	2.0384	11.0%
303.16	0.05200	2.6273	11.3%
303.17	0.08404	2.9239	12.2%
303.17	0.09923	3.0372	13.3%
303.17	0.18038	3.3410	14.6%
303.17	0.27661	3.5802	15.2%
303.17	0.37866	3.7758	15.9%
303.17	0.47674	3.9568	16.6%
303.17	0.58233	4.2198	17.3%
303.17	0.67674	4.6410	17.7%
