# Supplementary material for: A Triple-Port High-Pressure Volumetric Sorption Analyzer: Calibration, Measurements, and Uncertainty Analysis for Refrigerant Blend Separation Applications
Source: ACS Omega. 2026 Mar 6;11(11):17302–14. doi: 10.1021/acsomega.5c09911 (PMC13019387; doi:10.1021/acsomega.5c09911)
Supplement: Supplementary file 1 [file ao5c09911_si_001.zip › Supporting Information/MPA_SorptionData_txt/R-125/R-125_AI-UIO-66_298K.txt]

R-125 AI-UIO-66
T/K	P/MPa q/(mmol/g)	U(q)/q
298.20	0.02253	0.5080	28.1%
298.20	0.03512	0.7299	2.5%
298.21	0.08228	1.1344	2.6%
298.20	0.13161	1.3319	2.8%
298.19	0.19753	1.4607	3.1%
298.20	0.24787	1.5334	3.5%
298.20	0.29689	1.5892	3.9%
298.19	0.38080	1.6532	4.5%
298.20	0.48161	1.6422	5.3%
298.19	0.67998	1.6545	6.9%
298.21	0.86678	1.6117	9.0%
298.20	1.07081	1.4556	13.1%
