# Supplementary material for: A Triple-Port High-Pressure Volumetric Sorption Analyzer: Calibration, Measurements, and Uncertainty Analysis for Refrigerant Blend Separation Applications
Source: ACS Omega. 2026 Mar 6;11(11):17302–14. doi: 10.1021/acsomega.5c09911 (PMC13019387; doi:10.1021/acsomega.5c09911)
Supplement: Supplementary file 1 [file ao5c09911_si_001.zip › Supporting Information/MPA_SorptionData_txt/R-125/R-125_Ca@MIL-100(Fe)_303K.txt]

R-125 Ca@MIL-100(Fe)
T/K	P/MPa q/(mmol/g)	U(q)/q
303.13	0.01574	0.8278	11.3%
303.12	0.02100	1.0956	10.8%
303.14	0.03525	1.5857	11.7%
303.14	0.05746	2.1927	12.0%
303.13	0.08243	2.7059	12.2%
303.12	0.12699	3.3236	12.7%
303.13	0.18286	3.8684	13.0%
303.13	0.23722	4.2104	13.5%
303.13	0.28815	4.4872	14.2%
303.13	0.38049	4.9099	15.0%
303.13	0.48016	5.2768	15.4%
303.12	0.67607	5.6679	16.1%
303.12	0.87386	5.9807	16.8%
303.13	1.07318	6.4753	17.7%
