# Supplementary material for: A Triple-Port High-Pressure Volumetric Sorption Analyzer: Calibration, Measurements, and Uncertainty Analysis for Refrigerant Blend Separation Applications
Source: ACS Omega. 2026 Mar 6;11(11):17302–14. doi: 10.1021/acsomega.5c09911 (PMC13019387; doi:10.1021/acsomega.5c09911)
Supplement: Supplementary file 1 [file ao5c09911_si_001.zip › Supporting Information/MPA_SorptionData_txt/R-125/R-125_DETA-UIO-66_298K.txt]

R-125 DETA-UIO-66
T/K	P/MPa q/(mmol/g)	U(q)/q
298.20	0.02365	0.2718	2.6%
298.20	0.03786	0.3527	2.8%
298.19	0.09635	0.4931	6.2%
298.21	0.15062	0.5868	7.8%
298.20	0.19029	0.6409	8.6%
298.19	0.24128	0.7128	9.4%
298.19	0.29143	0.7560	10.1%
298.20	0.38259	0.8541	11.1%
298.20	0.47916	0.9226	11.8%
298.20	0.67401	1.0469	13.4%
298.19	0.87498	0.9275	16.7%
298.20	1.07391	0.7127	26.2%
