# Supplementary material for: A Triple-Port High-Pressure Volumetric Sorption Analyzer: Calibration, Measurements, and Uncertainty Analysis for Refrigerant Blend Separation Applications
Source: ACS Omega. 2026 Mar 6;11(11):17302–14. doi: 10.1021/acsomega.5c09911 (PMC13019387; doi:10.1021/acsomega.5c09911)
Supplement: Supplementary file 1 [file ao5c09911_si_001.zip › Supporting Information/MPA_SorptionData_txt/R-125/R-125_Fe@MIL-100(Fe)_303K.txt]

R-125 Fe@MIL-100(Fe)
T/K	P/MPa q/(mmol/g)	U(q)/q
303.13	0.02516	0.6100	14.7%
303.13	0.04335	1.1727	11.0%
303.14	0.06379	1.6794	11.3%
303.14	0.09244	2.1584	12.3%
303.14	0.14038	2.6771	13.1%
303.11	0.19624	3.1446	13.6%
303.13	0.24800	3.4691	14.2%
303.12	0.29761	3.7301	14.9%
303.13	0.38661	4.1090	15.7%
303.12	0.48571	4.4741	16.2%
303.13	0.67221	4.8584	16.7%
303.12	0.86890	5.2686	17.3%
303.15	1.06982	5.5521	17.9%
