# Supplementary material for: A Triple-Port High-Pressure Volumetric Sorption Analyzer: Calibration, Measurements, and Uncertainty Analysis for Refrigerant Blend Separation Applications
Source: ACS Omega. 2026 Mar 6;11(11):17302–14. doi: 10.1021/acsomega.5c09911 (PMC13019387; doi:10.1021/acsomega.5c09911)
Supplement: Supplementary file 1 [file ao5c09911_si_001.zip › Supporting Information/MPA_SorptionData_txt/R-125/R-125_Köstrolith®3ABFK(HSD)_303K.txt]

R-125 Köstrolith®3ABFK(HSD)
T/K	P/MPa q/(mmol/g)	U(q)/q
303.13	0.01010	0.0083	14.1%
303.13	0.03197	0.0104	15.9%
303.13	0.04148	0.0111	18.7%
303.14	0.06869	0.0122	23.6%
303.11	0.09363	0.0137	28.8%
303.14	0.14412	0.0145	36.6%
303.12	0.18782	0.0160	46.2%
303.13	0.23642	0.0183	54.7%
303.13	0.28593	0.0202	62.2%
303.13	0.39377	0.0250	71.6%
303.14	0.49394	0.0290	77.8%
303.13	0.67308	0.0295	95.7%
303.14	0.87291	0.0391	115.4%
303.13	1.07456	0.0962	103.3%
