# Supplementary material for: A Triple-Port High-Pressure Volumetric Sorption Analyzer: Calibration, Measurements, and Uncertainty Analysis for Refrigerant Blend Separation Applications
Source: ACS Omega. 2026 Mar 6;11(11):17302–14. doi: 10.1021/acsomega.5c09911 (PMC13019387; doi:10.1021/acsomega.5c09911)
Supplement: Supplementary file 1 [file ao5c09911_si_001.zip › Supporting Information/MPA_SorptionData_txt/R-125/R-125_Köstrolith®3ABFK_303K.txt]

R-125 Köstrolith®3ABFK
T/K	P/MPa q/(mmol/g)	U(q)/q
303.14	0.00818	0.0146	12.1%
303.14	0.02955	0.0183	13.8%
303.14	0.04030	0.0192	16.2%
303.14	0.06644	0.0202	20.7%
303.13	0.09091	0.0228	25.5%
303.14	0.13887	0.0242	32.2%
303.13	0.20015	0.0297	40.4%
303.14	0.24818	0.0322	46.8%
303.13	0.29765	0.0377	54.2%
303.13	0.38436	0.0363	64.6%
303.14	0.48322	0.0455	78.8%
303.13	0.68330	0.0409	98.5%
303.14	0.88102	0.0621	121.7%
303.12	1.07673	0.1372	100.4%
