# Supplementary material for: A Triple-Port High-Pressure Volumetric Sorption Analyzer: Calibration, Measurements, and Uncertainty Analysis for Refrigerant Blend Separation Applications
Source: ACS Omega. 2026 Mar 6;11(11):17302–14. doi: 10.1021/acsomega.5c09911 (PMC13019387; doi:10.1021/acsomega.5c09911)
Supplement: Supplementary file 1 [file ao5c09911_si_001.zip › Supporting Information/MPA_SorptionData_txt/R-125/R-125_Köstrolith®3AK_283K.txt]

R-125 Köstrolith®3AK
T/K	P/MPa q/(mmol/g)	U(q)/q
283.15	0.02412	0.0439	10.8%
283.14	0.04127	0.0521	10.7%
283.15	0.06276	0.0588	12.0%
283.15	0.09620	0.0644	17.1%
283.15	0.15141	0.0713	20.3%
283.15	0.19122	0.0747	22.6%
283.15	0.24112	0.0777	25.2%
283.15	0.29078	0.0828	27.6%
283.15	0.38863	0.0949	29.6%
283.15	0.49052	0.1001	30.8%
283.15	0.58464	0.1140	33.6%
283.15	0.72366	0.1652	33.6%
