# Supplementary material for: A Triple-Port High-Pressure Volumetric Sorption Analyzer: Calibration, Measurements, and Uncertainty Analysis for Refrigerant Blend Separation Applications
Source: ACS Omega. 2026 Mar 6;11(11):17302–14. doi: 10.1021/acsomega.5c09911 (PMC13019387; doi:10.1021/acsomega.5c09911)
Supplement: Supplementary file 1 [file ao5c09911_si_001.zip › Supporting Information/MPA_SorptionData_txt/R-125/R-125_Köstrolith®3AK_298K.txt]

R-125 Köstrolith®3AK
T/K	P/MPa q/(mmol/g)	U(q)/q
298.26	0.02473	0.0358	11.4%
298.26	0.05490	0.0483	10.8%
298.26	0.06128	0.0501	11.8%
298.26	0.09625	0.0575	17.9%
298.27	0.14154	0.0649	21.1%
298.26	0.19126	0.0717	23.0%
298.26	0.24114	0.0769	24.6%
298.25	0.29100	0.0847	26.3%
298.26	0.39090	0.1035	27.1%
298.25	0.48887	0.1218	26.1%
298.26	0.59066	0.1393	26.1%
298.25	0.68349	0.1617	26.5%
298.26	0.88338	0.1894	27.0%
298.25	1.08170	0.2398	27.0%
