# Supplementary material for: A Triple-Port High-Pressure Volumetric Sorption Analyzer: Calibration, Measurements, and Uncertainty Analysis for Refrigerant Blend Separation Applications
Source: ACS Omega. 2026 Mar 6;11(11):17302–14. doi: 10.1021/acsomega.5c09911 (PMC13019387; doi:10.1021/acsomega.5c09911)
Supplement: Supplementary file 1 [file ao5c09911_si_001.zip › Supporting Information/MPA_SorptionData_txt/R-125/R-125_Köstrolith®3AK_313K.txt]

R-125 Köstrolith®3AK
T/K	P/MPa q/(mmol/g)	U(q)/q
313.27	0.02502	0.0276	10.3%
313.26	0.05556	0.0386	11.6%
313.26	0.06233	0.0402	13.2%
313.26	0.09866	0.0482	20.7%
313.27	0.14181	0.0564	24.8%
313.28	0.19127	0.0597	28.2%
313.27	0.24144	0.0587	33.6%
313.27	0.29100	0.0571	41.1%
313.26	0.38979	0.0613	50.5%
313.26	0.47992	0.0667	57.8%
313.27	0.58234	0.1020	60.2%
313.27	0.67881	0.1295	50.1%
313.28	0.87951	0.1531	50.0%
313.26	1.06842	0.1757	53.3%
