# Supplementary material for: A Triple-Port High-Pressure Volumetric Sorption Analyzer: Calibration, Measurements, and Uncertainty Analysis for Refrigerant Blend Separation Applications
Source: ACS Omega. 2026 Mar 6;11(11):17302–14. doi: 10.1021/acsomega.5c09911 (PMC13019387; doi:10.1021/acsomega.5c09911)
Supplement: Supplementary file 1 [file ao5c09911_si_001.zip › Supporting Information/MPA_SorptionData_txt/R-125/R-125_Köstrolith®4ABFK_283K.txt]

R-125 Köstrolith®4ABFK
T/K	P/MPa q/(mmol/g)	U(q)/q
283.15	0.02999	0.0117	11.4%
283.14	0.05422	0.0121	16.9%
283.14	0.07265	0.0103	26.3%
283.14	0.09008	0.0099	38.3%
283.14	0.13945	0.0073	68.7%
283.15	0.20196	0.0038	176.4%
283.15	0.29705	0.0005	2140.2%
