# Supplementary material for: A Triple-Port High-Pressure Volumetric Sorption Analyzer: Calibration, Measurements, and Uncertainty Analysis for Refrigerant Blend Separation Applications
Source: ACS Omega. 2026 Mar 6;11(11):17302–14. doi: 10.1021/acsomega.5c09911 (PMC13019387; doi:10.1021/acsomega.5c09911)
Supplement: Supplementary file 1 [file ao5c09911_si_001.zip › Supporting Information/MPA_SorptionData_txt/R-125/R-125_Köstrolith®4ABFK_298K.txt]

R-125 Köstrolith®4ABFK
T/K	P/MPa q/(mmol/g)	U(q)/q
298.26	0.01800	0.0097	9.7%
298.27	0.04768	0.0119	13.6%
298.25	0.05893	0.0126	17.3%
298.25	0.08899	0.0128	23.3%
298.26	0.14577	0.0137	33.8%
298.26	0.19746	0.0131	48.0%
298.26	0.24815	0.0130	66.5%
298.25	0.29787	0.0119	89.5%
298.26	0.39630	0.0176	108.7%
298.25	0.48675	0.0198	103.5%
298.26	0.59318	0.0228	116.7%
298.26	0.68571	0.0267	125.5%
298.25	0.87552	0.0484	123.1%
298.25	1.07191	0.0778	89.7%
