# Supplementary material for: A Triple-Port High-Pressure Volumetric Sorption Analyzer: Calibration, Measurements, and Uncertainty Analysis for Refrigerant Blend Separation Applications
Source: ACS Omega. 2026 Mar 6;11(11):17302–14. doi: 10.1021/acsomega.5c09911 (PMC13019387; doi:10.1021/acsomega.5c09911)
Supplement: Supplementary file 1 [file ao5c09911_si_001.zip › Supporting Information/MPA_SorptionData_txt/R-125/R-125_Köstrolith®4ABFK_313K.txt]

R-125 Köstrolith®4ABFK
T/K	P/MPa q/(mmol/g)	U(q)/q
313.26	0.01859	0.0081	17.8%
313.26	0.04834	0.0111	26.3%
313.28	0.05988	0.0117	36.4%
313.26	0.09106	0.0118	53.9%
313.27	0.14583	0.0154	73.8%
313.28	0.20288	0.0191	86.9%
313.28	0.25216	0.0226	98.7%
313.27	0.29922	0.0243	112.2%
313.28	0.38727	0.0304	128.6%
313.26	0.48122	0.0350	136.0%
313.27	0.57929	0.0382	152.3%
313.26	0.68393	0.0274	206.8%
313.27	0.87384	0.0651	262.8%
313.27	1.06987	0.0813	158.6%
