# Supplementary material for: A Triple-Port High-Pressure Volumetric Sorption Analyzer: Calibration, Measurements, and Uncertainty Analysis for Refrigerant Blend Separation Applications
Source: ACS Omega. 2026 Mar 6;11(11):17302–14. doi: 10.1021/acsomega.5c09911 (PMC13019387; doi:10.1021/acsomega.5c09911)
Supplement: Supplementary file 1 [file ao5c09911_si_001.zip › Supporting Information/MPA_SorptionData_txt/R-125/R-125_Köstrolith®4AK_283K.txt]

R-125 Köstrolith®4AK
T/K	P/MPa  q/(mmol/g)	U(q)/q
283.15	0.01937	0.0344	9.8%
283.14	0.03846	0.0444	10.8%
283.15	0.05992	0.0507	11.9%
283.14	0.09204	0.0566	13.0%
283.15	0.14491	0.0644	14.2%
283.15	0.18625	0.0684	15.2%
283.15	0.23532	0.0704	17.0%
283.15	0.28497	0.0740	19.1%
283.15	0.38061	0.0769	21.7%
283.15	0.47903	0.0894	24.6%
283.15	0.58786	0.0838	27.6%
283.14	0.73203	0.1136	32.7%
