# Supplementary material for: A Triple-Port High-Pressure Volumetric Sorption Analyzer: Calibration, Measurements, and Uncertainty Analysis for Refrigerant Blend Separation Applications
Source: ACS Omega. 2026 Mar 6;11(11):17302–14. doi: 10.1021/acsomega.5c09911 (PMC13019387; doi:10.1021/acsomega.5c09911)
Supplement: Supplementary file 1 [file ao5c09911_si_001.zip › Supporting Information/MPA_SorptionData_txt/R-125/R-125_Köstrolith®4AK_298K.txt]

R-125 Köstrolith®4AK
T/K	P/MPa  q/(mmol/g)	U(q)/q
298.25	0.02051	0.0277	11.6%
298.25	0.05086	0.0402	10.8%
298.26	0.06013	0.0426	11.8%
298.24	0.09226	0.0502	13.3%
298.26	0.13631	0.0566	14.1%
298.26	0.18558	0.0628	15.3%
298.25	0.23547	0.0682	16.7%
298.26	0.28539	0.0718	18.4%
298.26	0.38044	0.0837	20.6%
298.25	0.48085	0.0917	22.1%
298.25	0.57993	0.0962	24.8%
298.24	0.69542	0.1203	27.5%
298.25	0.87295	0.1499	27.5%
298.25	1.06874	0.1911	27.9%
