# Supplementary material for: A Triple-Port High-Pressure Volumetric Sorption Analyzer: Calibration, Measurements, and Uncertainty Analysis for Refrigerant Blend Separation Applications
Source: ACS Omega. 2026 Mar 6;11(11):17302–14. doi: 10.1021/acsomega.5c09911 (PMC13019387; doi:10.1021/acsomega.5c09911)
Supplement: Supplementary file 1 [file ao5c09911_si_001.zip › Supporting Information/MPA_SorptionData_txt/R-125/R-125_Köstrolith®4AK_313K.txt]

R-125 Köstrolith®4AK
T/K	P/MPa q/(mmol/g)	U(q)/q
313.27	0.02111	0.0213	10.3%
313.27	0.05158	0.0321	11.2%
313.29	0.06113	0.0350	12.3%
313.27	0.09450	0.0411	14.3%
313.27	0.13675	0.0483	16.0%
313.27	0.18558	0.0580	17.7%
313.28	0.23568	0.0614	19.6%
313.26	0.28536	0.0590	23.6%
313.28	0.38204	0.0631	29.9%
313.27	0.49124	0.0624	36.8%
313.27	0.58972	0.0746	44.0%
313.28	0.69507	0.0956	45.0%
313.27	0.87172	0.1228	44.2%
313.27	1.08105	0.1711	43.0%
