# Supplementary material for: A Triple-Port High-Pressure Volumetric Sorption Analyzer: Calibration, Measurements, and Uncertainty Analysis for Refrigerant Blend Separation Applications
Source: ACS Omega. 2026 Mar 6;11(11):17302–14. doi: 10.1021/acsomega.5c09911 (PMC13019387; doi:10.1021/acsomega.5c09911)
Supplement: Supplementary file 1 [file ao5c09911_si_001.zip › Supporting Information/MPA_SorptionData_txt/R-125/R-125_Mg@MIL-100(Fe)_303K.txt]

R-125 Mg@MIL-100(Fe)
T/K	P/MPa q/(mmol/g)	U(q)/q
303.13	0.01021	0.1665	10.8%
303.13	0.01982	0.5554	10.9%
303.14	0.03290	0.9518	10.9%
303.13	0.05837	1.5419	11.4%
303.15	0.08813	2.0520	11.6%
303.13	0.13466	2.5774	12.1%
303.12	0.18569	2.9567	12.6%
303.13	0.23641	3.2917	13.2%
303.13	0.28725	3.5608	13.9%
303.12	0.37654	3.9922	14.6%
303.12	0.47521	4.3676	14.9%
303.12	0.66609	5.0761	15.4%
303.14	0.85994	6.1296	15.4%
303.13	1.06902	6.7880	15.2%
