# Supplementary material for: A Triple-Port High-Pressure Volumetric Sorption Analyzer: Calibration, Measurements, and Uncertainty Analysis for Refrigerant Blend Separation Applications
Source: ACS Omega. 2026 Mar 6;11(11):17302–14. doi: 10.1021/acsomega.5c09911 (PMC13019387; doi:10.1021/acsomega.5c09911)
Supplement: Supplementary file 1 [file ao5c09911_si_001.zip › Supporting Information/MPA_SorptionData_txt/R-125/R-125_UIO-66_298K.txt]

R-125 UIO-66
T/K	P/MPa q/(mmol/g)	U(q)/q
298.20	0.01428	0.4264	15.8%
298.20	0.04004	0.9714	2.5%
298.19	0.08102	1.5620	2.6%
298.19	0.13721	1.9688	2.7%
298.19	0.18162	2.1816	2.9%
298.19	0.23330	2.3115	3.2%
298.20	0.28427	2.3948	3.6%
298.19	0.39130	2.5325	4.2%
298.20	0.49395	2.6265	4.9%
298.19	0.67253	2.7149	6.0%
298.21	0.87423	2.5995	7.8%
298.20	1.07223	2.3677	11.0%
