# Supplementary material for: A Triple-Port High-Pressure Volumetric Sorption Analyzer: Calibration, Measurements, and Uncertainty Analysis for Refrigerant Blend Separation Applications
Source: ACS Omega. 2026 Mar 6;11(11):17302–14. doi: 10.1021/acsomega.5c09911 (PMC13019387; doi:10.1021/acsomega.5c09911)
Supplement: Supplementary file 1 [file ao5c09911_si_001.zip › Supporting Information/MPA_SorptionData_txt/R-134a/R-134a_AC1_303K.txt]

R-134a Activated carbon
T/K	P/MPa q/(mmol/g)	U(q)/q
303.14	0.00258	0.5836	10.7%
303.15	0.01104	1.7430	11.0%
303.13	0.03059	2.8090	11.1%
303.14	0.06264	3.3278	11.7%
303.15	0.10857	3.6195	12.6%
303.15	0.14525	3.7699	13.6%
303.15	0.19658	3.9092	14.7%
303.14	0.24913	4.0204	15.7%
303.15	0.29828	4.1205	16.6%
303.15	0.34916	4.2207	17.5%
303.14	0.39850	4.3374	18.2%
