# Supplementary material for: A Triple-Port High-Pressure Volumetric Sorption Analyzer: Calibration, Measurements, and Uncertainty Analysis for Refrigerant Blend Separation Applications
Source: ACS Omega. 2026 Mar 6;11(11):17302–14. doi: 10.1021/acsomega.5c09911 (PMC13019387; doi:10.1021/acsomega.5c09911)
Supplement: Supplementary file 1 [file ao5c09911_si_001.zip › Supporting Information/MPA_SorptionData_txt/R-134a/R-134a_AC2_303K.txt]

R-134a Activated carbon
T/K	P/MPa q/(mmol/g)	U(q)/q
303.16	0.00612	0.9883	10.9%
303.14	0.01664	2.0953	10.9%
303.16	0.03918	3.0153	11.3%
303.14	0.07259	3.4249	11.9%
303.15	0.10217	3.5929	12.9%
303.15	0.13757	3.7268	14.1%
303.15	0.18777	3.8467	15.1%
303.14	0.24090	3.9312	16.1%
303.14	0.29094	4.0057	17.0%
303.15	0.34178	4.0812	17.9%
303.14	0.39114	4.1653	18.7%
