# Supplementary material for: A Triple-Port High-Pressure Volumetric Sorption Analyzer: Calibration, Measurements, and Uncertainty Analysis for Refrigerant Blend Separation Applications
Source: ACS Omega. 2026 Mar 6;11(11):17302–14. doi: 10.1021/acsomega.5c09911 (PMC13019387; doi:10.1021/acsomega.5c09911)
Supplement: Supplementary file 1 [file ao5c09911_si_001.zip › Supporting Information/MPA_SorptionData_txt/R-134a/R-134a_AC3_303K.txt]

R-134a Activated carbon
T/K	P/MPa q/(mmol/g)	U(q)/q
303.15	0.00337	1.0516	23.2%
303.16	0.01863	2.2404	11.0%
303.14	0.04046	3.0286	11.3%
303.15	0.07520	3.4837	12.1%
303.14	0.10899	3.7252	13.0%
303.14	0.13572	3.8625	14.0%
303.14	0.18661	4.0437	15.1%
303.15	0.23525	4.2023	15.9%
303.15	0.28574	4.3531	16.7%
303.13	0.33533	4.5019	17.4%
303.15	0.38412	4.6453	18.1%
