# Supplementary material for: A Triple-Port High-Pressure Volumetric Sorption Analyzer: Calibration, Measurements, and Uncertainty Analysis for Refrigerant Blend Separation Applications
Source: ACS Omega. 2026 Mar 6;11(11):17302–14. doi: 10.1021/acsomega.5c09911 (PMC13019387; doi:10.1021/acsomega.5c09911)
Supplement: Supplementary file 1 [file ao5c09911_si_001.zip › Supporting Information/MPA_SorptionData_txt/R-134a/R-134a_AI-UIO-66_298K.txt]

R-134a AI-UIO-66
T/K	P/MPa q/(mmol/g)	U(q)/q
298.19	0.02933	1.0896	10.8%
298.18	0.03881	1.2174	10.8%
298.18	0.06304	1.3671	12.1%
298.18	0.08008	1.4629	13.1%
298.19	0.10984	1.5744	14.0%
298.19	0.14019	1.6552	14.8%
298.19	0.19325	1.7938	15.7%
298.19	0.24168	1.9324	16.4%
298.18	0.29266	2.0897	17.1%
298.18	0.33835	2.2228	17.7%
298.18	0.38652	2.3479	18.5%
298.18	0.43859	2.5295	19.4%
