# Supplementary material for: A Triple-Port High-Pressure Volumetric Sorption Analyzer: Calibration, Measurements, and Uncertainty Analysis for Refrigerant Blend Separation Applications
Source: ACS Omega. 2026 Mar 6;11(11):17302–14. doi: 10.1021/acsomega.5c09911 (PMC13019387; doi:10.1021/acsomega.5c09911)
Supplement: Supplementary file 1 [file ao5c09911_si_001.zip › Supporting Information/MPA_SorptionData_txt/R-134a/R-134a_Ca@MIL-100(Fe)_303K.txt]

R-134a Ca@MIL-100(Fe)
T/K	P/MPa q/(mmol/g)	U(q)/q
303.14	0.00505	0.5360	12.9%
303.15	0.01543	1.7204	11.0%
303.14	0.03140	2.8976	11.0%
303.14	0.03967	3.2843	11.5%
303.14	0.05778	3.9417	12.6%
303.13	0.08314	4.5828	13.1%
303.12	0.12745	5.2671	13.6%
303.16	0.17670	5.8624	14.0%
303.14	0.23488	6.3301	14.5%
303.14	0.29074	6.5573	15.1%
303.13	0.33664	6.7102	15.9%
303.13	0.39119	6.8169	16.8%
303.14	0.44072	6.9573	17.7%
