# Supplementary material for: A Triple-Port High-Pressure Volumetric Sorption Analyzer: Calibration, Measurements, and Uncertainty Analysis for Refrigerant Blend Separation Applications
Source: ACS Omega. 2026 Mar 6;11(11):17302–14. doi: 10.1021/acsomega.5c09911 (PMC13019387; doi:10.1021/acsomega.5c09911)
Supplement: Supplementary file 1 [file ao5c09911_si_001.zip › Supporting Information/MPA_SorptionData_txt/R-134a/R-134a_DETA-UIO-66_298K.txt]

R-134a DETA-UIO-66
T/K	P/MPa q/(mmol/g)	U(q)/q
298.18	0.02401	0.2211	10.8%
298.18	0.03877	0.3053	10.8%
298.19	0.07352	0.4080	11.8%
298.19	0.08644	0.4787	12.4%
298.19	0.12004	0.5979	13.1%
298.18	0.14945	0.7412	13.3%
298.18	0.18996	0.9185	13.6%
298.18	0.23716	1.1289	13.7%
298.19	0.28593	1.4261	13.9%
298.17	0.33461	1.7516	13.8%
298.19	0.38305	2.1206	13.9%
298.19	0.43911	2.8595	14.1%
