# Supplementary material for: A Triple-Port High-Pressure Volumetric Sorption Analyzer: Calibration, Measurements, and Uncertainty Analysis for Refrigerant Blend Separation Applications
Source: ACS Omega. 2026 Mar 6;11(11):17302–14. doi: 10.1021/acsomega.5c09911 (PMC13019387; doi:10.1021/acsomega.5c09911)
Supplement: Supplementary file 1 [file ao5c09911_si_001.zip › Supporting Information/MPA_SorptionData_txt/R-134a/R-134a_Fe@MIL-100(Fe)_303K.txt]

R-134a Fe@MIL-100(Fe)
T/K	P/MPa q/(mmol/g)	U(q)/q
303.14	0.01276	1.0532	11.0%
303.15	0.01822	1.5476	10.8%
303.13	0.02714	2.1413	11.6%
303.14	0.04570	2.9837	12.1%
303.14	0.06690	3.6012	12.3%
303.14	0.09467	4.1225	13.1%
303.14	0.14142	4.7674	13.9%
303.15	0.19021	5.3250	14.3%
303.14	0.24738	5.7260	14.9%
303.14	0.29966	5.9545	15.5%
303.14	0.34361	6.1909	16.4%
303.14	0.39868	6.4316	17.2%
303.14	0.44749	6.6618	17.9%
