# Supplementary material for: A Triple-Port High-Pressure Volumetric Sorption Analyzer: Calibration, Measurements, and Uncertainty Analysis for Refrigerant Blend Separation Applications
Source: ACS Omega. 2026 Mar 6;11(11):17302–14. doi: 10.1021/acsomega.5c09911 (PMC13019387; doi:10.1021/acsomega.5c09911)
Supplement: Supplementary file 1 [file ao5c09911_si_001.zip › Supporting Information/MPA_SorptionData_txt/R-134a/R-134a_Köstrolith®3ABFK(HSD)_303K.txt]

R-134a Köstrolith®3ABFK(HSD)
T/K	P/MPa q/(mmol/g)	U(q)/q
303.12	0.02192	0.0048	14.2%
303.12	0.04580	0.0072	19.2%
303.13	0.06411	0.0093	23.5%
303.12	0.09684	0.0117	52.4%
303.12	0.13779	0.0150	63.4%
303.12	0.19972	0.0230	62.1%
303.12	0.24981	0.0280	54.0%
303.13	0.29963	0.0379	52.6%
303.12	0.34957	0.0486	47.0%
303.13	0.40062	0.0646	42.9%
303.11	0.44491	0.0773	38.3%
303.12	0.48543	0.0833	37.3%
