# Supplementary material for: A Triple-Port High-Pressure Volumetric Sorption Analyzer: Calibration, Measurements, and Uncertainty Analysis for Refrigerant Blend Separation Applications
Source: ACS Omega. 2026 Mar 6;11(11):17302–14. doi: 10.1021/acsomega.5c09911 (PMC13019387; doi:10.1021/acsomega.5c09911)
Supplement: Supplementary file 1 [file ao5c09911_si_001.zip › Supporting Information/MPA_SorptionData_txt/R-134a/R-134a_Köstrolith®3ABFK_303K.txt]

R-134a Köstrolith®3ABFK
T/K	P/MPa q/(mmol/g)	U(q)/q
303.13	0.01921	0.0102	16.1%
303.12	0.04316	0.0128	25.1%
303.12	0.06203	0.0144	36.2%
303.11	0.09333	0.0172	48.8%
303.12	0.14635	0.0254	58.4%
303.12	0.19419	0.0351	60.2%
303.12	0.24412	0.0422	63.1%
303.13	0.29386	0.0529	67.7%
303.12	0.34377	0.0613	69.8%
303.12	0.39468	0.0667	75.2%
303.11	0.43959	0.0675	84.2%
303.11	0.49858	0.0839	93.5%
