# Supplementary material for: A Triple-Port High-Pressure Volumetric Sorption Analyzer: Calibration, Measurements, and Uncertainty Analysis for Refrigerant Blend Separation Applications
Source: ACS Omega. 2026 Mar 6;11(11):17302–14. doi: 10.1021/acsomega.5c09911 (PMC13019387; doi:10.1021/acsomega.5c09911)
Supplement: Supplementary file 1 [file ao5c09911_si_001.zip › Supporting Information/MPA_SorptionData_txt/R-134a/R-134a_Köstrolith®3AK_298K.txt]

R-134a Köstrolith®3AK
T/K	P/MPa q/(mmol/g)	U(q)/q
298.24	0.02283	0.0546	10.6%
298.25	0.03918	0.0641	10.8%
298.24	0.06804	0.0751	12.0%
298.25	0.09455	0.0824	12.9%
298.25	0.14057	0.0927	13.8%
298.25	0.18962	0.1034	14.6%
298.24	0.23826	0.1143	15.3%
298.24	0.28779	0.1259	16.1%
298.25	0.33686	0.1412	16.8%
298.25	0.38445	0.1578	17.3%
298.23	0.44402	0.1867	17.7%
298.26	0.48779	0.2177	17.4%
298.26	0.53480	0.2576	17.3%
