# Supplementary material for: A Triple-Port High-Pressure Volumetric Sorption Analyzer: Calibration, Measurements, and Uncertainty Analysis for Refrigerant Blend Separation Applications
Source: ACS Omega. 2026 Mar 6;11(11):17302–14. doi: 10.1021/acsomega.5c09911 (PMC13019387; doi:10.1021/acsomega.5c09911)
Supplement: Supplementary file 1 [file ao5c09911_si_001.zip › Supporting Information/MPA_SorptionData_txt/R-134a/R-134a_Köstrolith®4ABFK_298K.txt]

R-134a Köstrolith®4ABFK
T/K	P/MPa q/(mmol/g)	U(q)/q
298.24	0.02905	0.0154	13.1%
298.24	0.04655	0.0163	12.4%
298.25	0.06464	0.0170	15.6%
298.25	0.08874	0.0185	19.3%
298.25	0.15132	0.0195	25.9%
298.24	0.19574	0.0221	32.7%
298.25	0.24689	0.0241	39.1%
298.25	0.29662	0.0257	46.4%
298.26	0.34440	0.0295	52.8%
298.24	0.39542	0.0265	60.6%
298.26	0.44530	0.0264	77.5%
298.25	0.49194	0.0268	90.7%
298.25	0.53883	0.0275	103.0%
