# Supplementary material for: A Triple-Port High-Pressure Volumetric Sorption Analyzer: Calibration, Measurements, and Uncertainty Analysis for Refrigerant Blend Separation Applications
Source: ACS Omega. 2026 Mar 6;11(11):17302–14. doi: 10.1021/acsomega.5c09911 (PMC13019387; doi:10.1021/acsomega.5c09911)
Supplement: Supplementary file 1 [file ao5c09911_si_001.zip › Supporting Information/MPA_SorptionData_txt/R-134a/R-134a_Köstrolith®4AK_298K.txt]

R-134a Köstrolith®4AK
T/K	P/MPa q/(mmol/g)	U(q)/q
298.24	0.01764	0.0442	10.7%
298.25	0.04844	0.0612	10.8%
298.25	0.06654	0.0676	11.7%
298.24	0.09135	0.0745	12.9%
298.25	0.13521	0.0833	13.9%
298.26	0.20051	0.0946	14.7%
298.25	0.25235	0.1059	15.4%
298.25	0.30194	0.1156	16.2%
298.26	0.34952	0.1277	17.1%
298.25	0.40087	0.1430	17.9%
298.24	0.43923	0.1533	18.4%
298.25	0.49702	0.1784	19.2%
298.24	0.54393	0.2152	18.9%
