# Supplementary material for: A Triple-Port High-Pressure Volumetric Sorption Analyzer: Calibration, Measurements, and Uncertainty Analysis for Refrigerant Blend Separation Applications
Source: ACS Omega. 2026 Mar 6;11(11):17302–14. doi: 10.1021/acsomega.5c09911 (PMC13019387; doi:10.1021/acsomega.5c09911)
Supplement: Supplementary file 1 [file ao5c09911_si_001.zip › Supporting Information/MPA_SorptionData_txt/R-134a/R-134a_Mg@MIL-100(Fe)_303K.txt]

R-134a Mg@MIL-100(Fe)
T/K	P/MPa q/(mmol/g)	U(q)/q
303.14	0.00613	0.3886	11.2%
303.13	0.01596	1.2821	11.1%
303.13	0.02698	2.0863	11.1%
303.14	0.03524	2.4857	11.7%
303.13	0.05674	3.1560	12.6%
303.14	0.08583	3.7407	12.9%
303.14	0.13161	4.3362	13.4%
303.14	0.18110	4.8662	13.9%
303.14	0.23245	5.2351	14.4%
303.13	0.28421	5.5010	15.1%
303.14	0.33490	5.7154	15.9%
303.14	0.38253	5.9467	16.6%
303.15	0.43165	6.1791	17.3%
