# Supplementary material for: A Triple-Port High-Pressure Volumetric Sorption Analyzer: Calibration, Measurements, and Uncertainty Analysis for Refrigerant Blend Separation Applications
Source: ACS Omega. 2026 Mar 6;11(11):17302–14. doi: 10.1021/acsomega.5c09911 (PMC13019387; doi:10.1021/acsomega.5c09911)
Supplement: Supplementary file 1 [file ao5c09911_si_001.zip › Supporting Information/MPA_SorptionData_txt/R-134a/R-134a_UIO-66_298K.txt]

R-134a UIO-66
T/K	P/MPa q/(mmol/g)	U(q)/q
298.18	0.01212	0.9583	14.4%
298.18	0.04064	1.8443	10.9%
298.18	0.06582	2.2617	11.3%
298.19	0.08266	2.4210	12.3%
298.18	0.11399	2.6338	13.4%
298.17	0.14433	2.7720	14.2%
298.18	0.20032	2.9828	15.1%
298.17	0.24817	3.2009	15.7%
298.19	0.29936	3.4158	16.2%
298.19	0.34443	3.5584	16.6%
298.18	0.39277	3.7665	17.3%
298.19	0.43470	3.8356	17.8%
