# Supplementary material for: A Triple-Port High-Pressure Volumetric Sorption Analyzer: Calibration, Measurements, and Uncertainty Analysis for Refrigerant Blend Separation Applications
Source: ACS Omega. 2026 Mar 6;11(11):17302–14. doi: 10.1021/acsomega.5c09911 (PMC13019387; doi:10.1021/acsomega.5c09911)
Supplement: Supplementary file 1 [file ao5c09911_si_001.zip › Supporting Information/MPA_SorptionData_txt/R-290/R-290_AI-UIO-66_298K.txt]

R-290 AI-UIO-66
T/K	P/MPa q/(mmol/g)	U(q)/q
298.22	0.01304	0.7434	9.2%
298.22	0.06300	1.3688	11.7%
298.22	0.10180	1.5242	12.7%
298.22	0.14791	1.6341	14.4%
298.23	0.19929	1.7174	16.1%
298.23	0.25035	1.7858	17.8%
298.24	0.30199	1.8428	19.4%
298.22	0.34846	1.8899	21.0%
298.23	0.40252	1.9703	22.6%
298.22	0.48332	2.0343	24.0%
298.22	0.58064	2.1396	25.6%
298.22	0.68237	2.2616	26.8%
298.24	0.78219	2.3427	28.0%
