# Supplementary material for: A Triple-Port High-Pressure Volumetric Sorption Analyzer: Calibration, Measurements, and Uncertainty Analysis for Refrigerant Blend Separation Applications
Source: ACS Omega. 2026 Mar 6;11(11):17302–14. doi: 10.1021/acsomega.5c09911 (PMC13019387; doi:10.1021/acsomega.5c09911)
Supplement: Supplementary file 1 [file ao5c09911_si_001.zip › Supporting Information/MPA_SorptionData_txt/R-290/R-290_Ca@MIL-100(Fe)_303K.txt]

R-290 Ca@MIL-100(Fe)
T/K	P/MPa q/(mmol/g)	U(q)/q
303.13	0.01229	0.6832	14.8%
303.12	0.02824	1.5397	10.8%
303.13	0.05146	2.3024	11.1%
303.13	0.07967	2.9387	11.6%
303.12	0.12740	3.7112	12.2%
303.13	0.17863	4.3517	12.6%
303.12	0.23031	4.8922	13.2%
303.12	0.28108	5.3664	13.8%
303.12	0.38137	6.1340	14.4%
303.13	0.48026	6.7755	14.6%
303.12	0.57669	7.2940	15.1%
303.12	0.72646	7.7131	15.7%
