# Supplementary material for: A Triple-Port High-Pressure Volumetric Sorption Analyzer: Calibration, Measurements, and Uncertainty Analysis for Refrigerant Blend Separation Applications
Source: ACS Omega. 2026 Mar 6;11(11):17302–14. doi: 10.1021/acsomega.5c09911 (PMC13019387; doi:10.1021/acsomega.5c09911)
Supplement: Supplementary file 1 [file ao5c09911_si_001.zip › Supporting Information/MPA_SorptionData_txt/R-290/R-290_DETA-UIO-66_298K.txt]

R-290 DETA-UIO-66
T/K	P/MPa q/(mmol/g)	U(q)/q
298.22	0.01302	0.3522	9.7%
298.21	0.06019	0.5091	13.6%
298.22	0.09428	0.5727	16.0%
298.22	0.14194	0.6348	18.9%
298.22	0.19141	0.6813	21.8%
298.23	0.24102	0.7206	24.8%
298.23	0.29080	0.7601	27.7%
298.23	0.34058	0.7911	30.7%
298.22	0.39000	0.8347	33.6%
298.22	0.48032	0.9131	36.4%
298.22	0.58488	1.0258	38.3%
298.23	0.68966	1.1179	39.7%
298.23	0.78758	1.1742	41.9%
