# Supplementary material for: A Triple-Port High-Pressure Volumetric Sorption Analyzer: Calibration, Measurements, and Uncertainty Analysis for Refrigerant Blend Separation Applications
Source: ACS Omega. 2026 Mar 6;11(11):17302–14. doi: 10.1021/acsomega.5c09911 (PMC13019387; doi:10.1021/acsomega.5c09911)
Supplement: Supplementary file 1 [file ao5c09911_si_001.zip › Supporting Information/MPA_SorptionData_txt/R-290/R-290_Fe@MIL-100(Fe)_303K.txt]

R-290 Fe@MIL-100(Fe)
T/K	P/MPa q/(mmol/g)	U(q)/q
303.13	0.02271	0.9079	10.9%
303.13	0.04138	1.6907	10.8%
303.11	0.06398	2.2659	11.3%
303.12	0.09158	2.7300	12.3%
303.13	0.14316	3.3778	13.2%
303.13	0.19289	3.8498	13.6%
303.13	0.24304	4.2855	14.2%
303.13	0.29258	4.6617	14.8%
303.13	0.37834	5.1607	15.5%
303.12	0.47673	5.7417	15.8%
303.12	0.57888	6.2390	16.1%
303.13	0.72135	6.7044	16.5%
