# Supplementary material for: A Triple-Port High-Pressure Volumetric Sorption Analyzer: Calibration, Measurements, and Uncertainty Analysis for Refrigerant Blend Separation Applications
Source: ACS Omega. 2026 Mar 6;11(11):17302–14. doi: 10.1021/acsomega.5c09911 (PMC13019387; doi:10.1021/acsomega.5c09911)
Supplement: Supplementary file 1 [file ao5c09911_si_001.zip › Supporting Information/MPA_SorptionData_txt/R-290/R-290_Köstrolith®3ABFK(HSD)_303K.txt]

R-290 Köstrolith®3ABFK(HSD)
T/K	P/MPa q/(mmol/g)	U(q)/q
303.15	0.01172	0.0008	63.0%
303.15	0.03375	0.0023	87.0%
303.14	0.04242	0.0031	86.3%
303.14	0.06735	0.0049	95.2%
303.15	0.09267	0.0059	100.9%
303.15	0.14105	0.0097	110.8%
303.14	0.18549	0.0131	104.1%
303.14	0.23460	0.0211	99.8%
303.15	0.28439	0.0285	85.0%
303.15	0.34890	0.0363	81.6%
303.14	0.39875	0.0489	78.3%
303.15	0.48125	0.0581	73.6%
303.15	0.58309	0.0770	74.2%
303.14	0.68897	0.1096	67.7%
303.14	0.78962	0.1519	58.2%
