# Supplementary material for: A Triple-Port High-Pressure Volumetric Sorption Analyzer: Calibration, Measurements, and Uncertainty Analysis for Refrigerant Blend Separation Applications
Source: ACS Omega. 2026 Mar 6;11(11):17302–14. doi: 10.1021/acsomega.5c09911 (PMC13019387; doi:10.1021/acsomega.5c09911)
Supplement: Supplementary file 1 [file ao5c09911_si_001.zip › Supporting Information/MPA_SorptionData_txt/R-290/R-290_Köstrolith®3ABFK_303K.txt]

R-290 Köstrolith®3ABFK
T/K	P/MPa q/(mmol/g)	U(q)/q
303.14	0.01053	0.0019	60.2%
303.15	0.03145	0.0045	93.9%
303.15	0.04130	0.0062	104.4%
303.14	0.06479	0.0097	114.2%
303.16	0.08980	0.0129	117.5%
303.14	0.13587	0.0200	124.6%
303.14	0.19540	0.0281	123.5%
303.15	0.24992	0.0363	127.6%
303.15	0.30144	0.0480	130.2%
303.15	0.34393	0.0552	128.9%
303.14	0.39313	0.0670	134.6%
303.15	0.48707	0.0834	135.1%
303.15	0.59038	0.1010	134.7%
303.14	0.68117	0.1023	142.8%
303.15	0.78026	0.1398	157.5%
