# Supplementary material for: A Triple-Port High-Pressure Volumetric Sorption Analyzer: Calibration, Measurements, and Uncertainty Analysis for Refrigerant Blend Separation Applications
Source: ACS Omega. 2026 Mar 6;11(11):17302–14. doi: 10.1021/acsomega.5c09911 (PMC13019387; doi:10.1021/acsomega.5c09911)
Supplement: Supplementary file 1 [file ao5c09911_si_001.zip › Supporting Information/MPA_SorptionData_txt/R-290/R-290_Köstrolith®3AK_298K.txt]

R-290 Köstrolith®3AK
T/K	P/MPa q/(mmol/g)	U(q)/q
298.24	0.01787	0.0088	11.2%
298.25	0.04844	0.0198	12.2%
298.25	0.05989	0.0240	13.0%
298.26	0.09731	0.0356	23.4%
298.25	0.14233	0.0485	26.9%
298.25	0.19135	0.0596	26.7%
298.25	0.24095	0.0703	27.1%
298.25	0.29104	0.0816	27.5%
298.25	0.38091	0.1017	27.8%
298.24	0.48702	0.1330	26.7%
298.25	0.59018	0.1532	25.4%
298.24	0.68629	0.1984	25.8%
298.24	0.78410	0.2532	24.0%
