# Supplementary material for: A Triple-Port High-Pressure Volumetric Sorption Analyzer: Calibration, Measurements, and Uncertainty Analysis for Refrigerant Blend Separation Applications
Source: ACS Omega. 2026 Mar 6;11(11):17302–14. doi: 10.1021/acsomega.5c09911 (PMC13019387; doi:10.1021/acsomega.5c09911)
Supplement: Supplementary file 1 [file ao5c09911_si_001.zip › Supporting Information/MPA_SorptionData_txt/R-290/R-290_Köstrolith®4ABFK_298K.txt]

R-290 Köstrolith®4ABFK
T/K	P/MPa q/(mmol/g)	U(q)/q
298.26	0.02569	0.0049	14.7%
298.25	0.04397	0.0096	17.5%
298.25	0.06626	0.0141	18.0%
298.25	0.09110	0.0186	19.4%
298.25	0.14596	0.0232	22.5%
298.26	0.19865	0.0301	25.5%
298.25	0.25156	0.0322	28.8%
298.25	0.29934	0.0358	34.0%
298.26	0.38414	0.0370	40.3%
298.26	0.48597	0.0409	49.0%
298.25	0.58177	0.0437	56.7%
298.25	0.68172	0.0460	66.3%
298.25	0.78118	0.0422	80.6%
