# Supplementary material for: A Triple-Port High-Pressure Volumetric Sorption Analyzer: Calibration, Measurements, and Uncertainty Analysis for Refrigerant Blend Separation Applications
Source: ACS Omega. 2026 Mar 6;11(11):17302–14. doi: 10.1021/acsomega.5c09911 (PMC13019387; doi:10.1021/acsomega.5c09911)
Supplement: Supplementary file 1 [file ao5c09911_si_001.zip › Supporting Information/MPA_SorptionData_txt/R-290/R-290_Köstrolith®4AK_298K.txt]

R-290 Köstrolith®4AK
T/K	P/MPa q/(mmol/g)	U(q)/q
298.25	0.02867	0.0112	11.6%
298.25	0.04621	0.0173	12.0%
298.25	0.06887	0.0240	13.2%
298.26	0.09409	0.0309	14.1%
298.25	0.13699	0.0411	15.0%
298.26	0.18542	0.0509	15.7%
298.25	0.23499	0.0609	16.7%
298.25	0.28511	0.0700	17.9%
298.26	0.39329	0.0887	19.4%
298.25	0.48027	0.1048	20.0%
298.25	0.57892	0.1222	21.3%
298.25	0.68950	0.1467	22.4%
298.25	0.78923	0.1791	22.8%
