# Supplementary material for: A Triple-Port High-Pressure Volumetric Sorption Analyzer: Calibration, Measurements, and Uncertainty Analysis for Refrigerant Blend Separation Applications
Source: ACS Omega. 2026 Mar 6;11(11):17302–14. doi: 10.1021/acsomega.5c09911 (PMC13019387; doi:10.1021/acsomega.5c09911)
Supplement: Supplementary file 1 [file ao5c09911_si_001.zip › Supporting Information/MPA_SorptionData_txt/R-290/R-290_Mg@MIL-100(Fe)_303K.txt]

R-290 Mg@MIL-100(Fe)
T/K	P/MPa q/(mmol/g)	U(q)/q
303.12	0.01206	0.5540	10.9%
303.12	0.03230	1.5675	10.9%
303.13	0.05648	2.1996	11.1%
303.12	0.08711	2.7149	11.9%
303.12	0.13300	3.2636	12.6%
303.13	0.18279	3.7453	13.1%
303.13	0.23327	4.1851	13.8%
303.12	0.28425	4.5534	14.4%
303.12	0.38152	5.2217	15.0%
303.12	0.48126	5.7811	15.1%
303.12	0.58486	6.2184	15.5%
303.12	0.72858	6.9425	16.0%
