# Supplementary material for: A Triple-Port High-Pressure Volumetric Sorption Analyzer: Calibration, Measurements, and Uncertainty Analysis for Refrigerant Blend Separation Applications
Source: ACS Omega. 2026 Mar 6;11(11):17302–14. doi: 10.1021/acsomega.5c09911 (PMC13019387; doi:10.1021/acsomega.5c09911)
Supplement: Supplementary file 1 [file ao5c09911_si_001.zip › Supporting Information/MPA_SorptionData_txt/R-290/R-290_UIO-66_298K.txt]

R-290 UIO-66
T/K	P/MPa q/(mmol/g)	U(q)/q
298.24	0.01562	1.1407	9.2%
298.22	0.04583	1.7352	11.6%
298.21	0.08263	2.1270	12.7%
298.23	0.13167	2.3828	14.0%
298.23	0.18282	2.5475	15.5%
298.23	0.23348	2.6682	17.0%
298.25	0.28382	2.7516	18.6%
298.23	0.33391	2.8338	20.2%
298.22	0.38361	2.8916	21.7%
298.22	0.49329	3.0145	23.4%
298.23	0.58959	3.0907	24.8%
298.21	0.68097	3.2042	26.4%
298.23	0.78229	3.3104	27.8%
