# Supplementary material for: A Triple-Port High-Pressure Volumetric Sorption Analyzer: Calibration, Measurements, and Uncertainty Analysis for Refrigerant Blend Separation Applications
Source: ACS Omega. 2026 Mar 6;11(11):17302–14. doi: 10.1021/acsomega.5c09911 (PMC13019387; doi:10.1021/acsomega.5c09911)
Supplement: Supplementary file 1 [file ao5c09911_si_001.zip › Supporting Information/MPA_SorptionData_txt/R-32/R-32_AC1_303K.txt]

R-32 Activated carbon
T/K	P/MPa q/(mmol/g)	U(q)/q
303.19	0.00645	0.6304	10.3%
303.18	0.01881	1.3525	11.0%
303.19	0.04210	2.2693	11.3%
303.18	0.05974	2.7865	11.7%
303.19	0.07789	3.2280	12.5%
303.20	0.15159	4.3981	13.3%
303.18	0.25589	5.2551	13.1%
303.19	0.36367	5.7743	13.5%
303.18	0.47149	6.1278	14.3%
303.20	0.58422	6.4012	15.1%
303.17	0.67774	6.5801	15.9%
303.18	0.78048	6.8312	16.8%
303.17	0.87806	7.0685	17.5%
