# Supplementary material for: A Triple-Port High-Pressure Volumetric Sorption Analyzer: Calibration, Measurements, and Uncertainty Analysis for Refrigerant Blend Separation Applications
Source: ACS Omega. 2026 Mar 6;11(11):17302–14. doi: 10.1021/acsomega.5c09911 (PMC13019387; doi:10.1021/acsomega.5c09911)
Supplement: Supplementary file 1 [file ao5c09911_si_001.zip › Supporting Information/MPA_SorptionData_txt/R-32/R-32_AC2_303K.txt]

R-32 Activated carbon
T/K	P/MPa q/(mmol/g)	U(q)/q
303.18	0.00642	0.6438	10.9%
303.19	0.02294	1.5684	10.9%
303.19	0.04180	2.2904	11.2%
303.19	0.06465	2.9592	11.8%
303.18	0.08363	3.3870	12.4%
303.18	0.15734	4.5007	13.2%
303.18	0.26053	5.3195	13.1%
303.19	0.37033	5.8418	13.5%
303.19	0.47831	6.1674	14.2%
303.18	0.57294	6.4502	15.0%
303.19	0.67736	6.7530	15.8%
303.19	0.78299	7.1736	16.5%
303.19	0.83055	9.8582	16.9%
