# Supplementary material for: A Triple-Port High-Pressure Volumetric Sorption Analyzer: Calibration, Measurements, and Uncertainty Analysis for Refrigerant Blend Separation Applications
Source: ACS Omega. 2026 Mar 6;11(11):17302–14. doi: 10.1021/acsomega.5c09911 (PMC13019387; doi:10.1021/acsomega.5c09911)
Supplement: Supplementary file 1 [file ao5c09911_si_001.zip › Supporting Information/MPA_SorptionData_txt/R-32/R-32_AC3_303K.txt]

R-32 Activated carbon
T/K	P/MPa q/(mmol/g)	U(q)/q
303.19	0.00636	0.6320	10.5%
303.19	0.02727	1.7311	11.0%
303.18	0.04882	2.4912	11.2%
303.18	0.07377	3.1616	11.9%
303.20	0.08911	3.4985	12.5%
303.20	0.16740	4.6486	13.5%
303.19	0.26493	5.4713	13.3%
303.19	0.37501	6.0249	13.7%
303.19	0.47476	6.4243	14.4%
303.19	0.57895	6.7225	15.1%
303.18	0.68783	6.9510	15.9%
303.18	0.77642	7.1975	16.8%
303.18	0.87548	7.5030	17.5%
