# Supplementary material for: A Triple-Port High-Pressure Volumetric Sorption Analyzer: Calibration, Measurements, and Uncertainty Analysis for Refrigerant Blend Separation Applications
Source: ACS Omega. 2026 Mar 6;11(11):17302–14. doi: 10.1021/acsomega.5c09911 (PMC13019387; doi:10.1021/acsomega.5c09911)
Supplement: Supplementary file 1 [file ao5c09911_si_001.zip › Supporting Information/MPA_SorptionData_txt/R-32/R-32_AI-UIO-66_298K.txt]

R-32 AI-UIO-66
T/K	P/MPa q/(mmol/g)	U(q)/q
298.23	0.01358	0.4322	2.5%
298.22	0.04238	0.9297	2.5%
298.23	0.05695	1.1215	2.6%
298.24	0.08256	1.4001	2.7%
298.23	0.13139	1.8225	2.9%
298.24	0.45038	2.9809	3.4%
298.23	0.27831	2.6474	3.5%
298.23	0.30178	2.6974	4.0%
298.23	0.38018	2.8759	4.3%
298.24	0.47860	3.0726	4.7%
298.23	0.57688	3.2226	5.1%
298.24	0.68035	3.3872	5.7%
298.23	0.87014	3.6005	6.4%
298.23	1.06721	3.7663	7.5%
298.22	1.26490	3.9437	8.7%
