# Supplementary material for: A Triple-Port High-Pressure Volumetric Sorption Analyzer: Calibration, Measurements, and Uncertainty Analysis for Refrigerant Blend Separation Applications
Source: ACS Omega. 2026 Mar 6;11(11):17302–14. doi: 10.1021/acsomega.5c09911 (PMC13019387; doi:10.1021/acsomega.5c09911)
Supplement: Supplementary file 1 [file ao5c09911_si_001.zip › Supporting Information/MPA_SorptionData_txt/R-32/R-32_Ca@MIL-100(Fe)_303K.txt]

R-32 Ca@MIL-100(Fe)
T/K	P/MPa q/(mmol/g)	U(q)/q
303.13	0.01461	0.6686	13.7%
303.14	0.04331	1.3396	10.7%
303.12	0.05885	1.6583	11.1%
303.12	0.08257	2.1010	12.0%
303.12	0.12746	2.8975	12.5%
303.12	0.17445	3.6530	12.4%
303.14	0.22485	4.4148	12.7%
303.12	0.27959	5.2308	13.1%
303.13	0.37095	6.3762	13.5%
303.12	0.47205	7.4637	13.6%
303.13	0.65417	9.0058	13.9%
303.11	0.85396	10.1562	13.9%
303.12	1.06127	10.8396	14.4%
303.13	1.26369	11.4171	15.3%
