# Supplementary material for: A Triple-Port High-Pressure Volumetric Sorption Analyzer: Calibration, Measurements, and Uncertainty Analysis for Refrigerant Blend Separation Applications
Source: ACS Omega. 2026 Mar 6;11(11):17302–14. doi: 10.1021/acsomega.5c09911 (PMC13019387; doi:10.1021/acsomega.5c09911)
Supplement: Supplementary file 1 [file ao5c09911_si_001.zip › Supporting Information/MPA_SorptionData_txt/R-32/R-32_DETA-UIO-66_298K.txt]

R-32 DETA-UIO-66
T/K	P/MPa q/(mmol/g)	U(q)/q
298.23	0.01480	0.3732	77.2%
298.23	0.04326	0.6451	2.6%
298.23	0.05884	0.7569	2.8%
298.23	0.09430	0.9086	4.2%
298.24	0.14264	1.0575	5.0%
298.24	0.45242	1.5393	6.1%
298.24	0.27403	1.3663	6.2%
298.23	0.29186	1.3895	7.4%
298.23	0.37882	1.4975	8.1%
298.24	0.48455	1.6356	8.7%
298.24	0.58086	1.7603	9.3%
298.22	0.68101	1.8938	10.0%
298.23	0.87524	1.9963	11.2%
298.24	1.07606	2.1092	13.0%
298.23	1.28299	2.2836	14.9%
