# Supplementary material for: A Triple-Port High-Pressure Volumetric Sorption Analyzer: Calibration, Measurements, and Uncertainty Analysis for Refrigerant Blend Separation Applications
Source: ACS Omega. 2026 Mar 6;11(11):17302–14. doi: 10.1021/acsomega.5c09911 (PMC13019387; doi:10.1021/acsomega.5c09911)
Supplement: Supplementary file 1 [file ao5c09911_si_001.zip › Supporting Information/MPA_SorptionData_txt/R-32/R-32_Fe@MIL-100(Fe)_303K.txt]

R-32 Fe@MIL-100(Fe)
T/K	P/MPa q/(mmol/g)	U(q)/q
303.11	0.02517	0.5700	10.8%
303.13	0.03647	0.8058	10.7%
303.13	0.06401	1.3233	11.6%
303.12	0.09134	1.7807	11.7%
303.12	0.13723	2.5387	12.1%
303.13	0.19011	3.3107	12.2%
303.13	0.24077	4.0601	12.5%
303.12	0.28987	4.6624	12.9%
303.13	0.37799	5.6964	13.5%
303.12	0.47305	6.7099	13.6%
303.13	0.65827	8.1999	13.9%
303.12	0.86062	9.3804	13.9%
303.13	1.06519	10.0460	14.2%
303.13	1.26636	10.6485	15.0%
