# Supplementary material for: A Triple-Port High-Pressure Volumetric Sorption Analyzer: Calibration, Measurements, and Uncertainty Analysis for Refrigerant Blend Separation Applications
Source: ACS Omega. 2026 Mar 6;11(11):17302–14. doi: 10.1021/acsomega.5c09911 (PMC13019387; doi:10.1021/acsomega.5c09911)
Supplement: Supplementary file 1 [file ao5c09911_si_001.zip › Supporting Information/MPA_SorptionData_txt/R-32/R-32_Köstrolith®3ABFK(HSD)_303K.txt]

R-32 Köstrolith®3ABFK(HSD)
T/K	P/MPa q/(mmol/g)	U(q)/q
303.14	0.00231	0.3566	11.5%
303.14	0.00398	0.8572	11.0%
303.15	0.00842	1.5012	11.3%
303.15	0.04736	1.9987	11.6%
303.13	0.12501	2.2462	12.3%
303.14	0.18863	2.4055	13.2%
303.14	0.24171	2.5112	14.2%
303.14	0.29022	2.6057	15.2%
303.16	0.38181	2.7271	16.1%
303.15	0.48202	2.8563	16.8%
303.14	0.66320	3.0230	17.4%
303.14	0.86043	3.2174	17.8%
303.13	1.06062	3.3572	18.1%
303.13	1.26368	3.5284	18.5%
