# Supplementary material for: A Triple-Port High-Pressure Volumetric Sorption Analyzer: Calibration, Measurements, and Uncertainty Analysis for Refrigerant Blend Separation Applications
Source: ACS Omega. 2026 Mar 6;11(11):17302–14. doi: 10.1021/acsomega.5c09911 (PMC13019387; doi:10.1021/acsomega.5c09911)
Supplement: Supplementary file 1 [file ao5c09911_si_001.zip › Supporting Information/MPA_SorptionData_txt/R-32/R-32_Köstrolith®3ABFK_303K.txt]

R-32 Köstrolith®3ABFK
T/K	P/MPa q/(mmol/g)	U(q)/q
303.15	0.00176	0.2853	23.7%
303.15	0.00285	0.9116	11.0%
303.15	0.00791	1.7188	11.1%
303.15	0.04564	2.3734	11.5%
303.15	0.11399	2.6704	12.2%
303.16	0.17477	2.8579	13.2%
303.15	0.22690	2.9867	14.2%
303.14	0.27639	3.1108	15.2%
303.15	0.37542	3.2585	16.1%
303.13	0.47647	3.4015	16.8%
303.14	0.66352	3.5544	17.4%
303.14	0.86083	3.6975	18.0%
303.14	1.06444	3.8381	18.5%
303.14	1.26411	3.9075	18.9%
