# Supplementary material for: A Triple-Port High-Pressure Volumetric Sorption Analyzer: Calibration, Measurements, and Uncertainty Analysis for Refrigerant Blend Separation Applications
Source: ACS Omega. 2026 Mar 6;11(11):17302–14. doi: 10.1021/acsomega.5c09911 (PMC13019387; doi:10.1021/acsomega.5c09911)
Supplement: Supplementary file 1 [file ao5c09911_si_001.zip › Supporting Information/MPA_SorptionData_txt/R-32/R-32_Köstrolith®3AK_283K.txt]

R-32 Köstrolith®3AK
T/K	P/MPa  q/(mmol/g)	U(q)/q
283.15	0.00791	0.1823	10.1%
283.14	0.01474	0.7007	11.0%
283.15	0.03207	1.1689	11.1%
283.15	0.06482	1.5435	11.6%
283.15	0.11853	1.7649	12.3%
283.18	0.18049	1.9201	13.2%
283.18	0.23839	2.0129	14.1%
283.17	0.28721	2.0551	15.1%
283.18	0.38542	2.1205	16.1%
283.16	0.48540	2.1752	17.0%
283.19	0.58725	2.2219	17.8%
283.16	0.68883	2.2813	18.6%
283.18	0.87339	2.3668	19.2%
