# Supplementary material for: A Triple-Port High-Pressure Volumetric Sorption Analyzer: Calibration, Measurements, and Uncertainty Analysis for Refrigerant Blend Separation Applications
Source: ACS Omega. 2026 Mar 6;11(11):17302–14. doi: 10.1021/acsomega.5c09911 (PMC13019387; doi:10.1021/acsomega.5c09911)
Supplement: Supplementary file 1 [file ao5c09911_si_001.zip › Supporting Information/MPA_SorptionData_txt/R-32/R-32_Köstrolith®3AK_298K.txt]

R-32 Köstrolith®3AK
T/K	P/MPa  q/(mmol/g)	U(q)/q
298.23	0.01251	0.1160	3.1%
298.23	0.02677	0.4329	2.5%
298.22	0.03986	0.7840	2.4%
298.22	0.06536	1.1613	2.5%
298.21	0.11739	1.4040	2.5%
298.22	0.17947	1.5820	2.5%
298.22	0.22976	1.6863	2.6%
298.23	0.28391	1.7563	2.7%
298.21	0.38579	1.8292	2.8%
298.22	0.48651	1.8736	2.9%
298.21	0.59151	1.9315	3.1%
298.21	0.68765	1.9832	3.3%
298.22	0.87810	2.0545	3.6%
298.22	1.06923	2.1457	4.0%
298.21	1.26532	2.2366	4.5%
