# Supplementary material for: A Triple-Port High-Pressure Volumetric Sorption Analyzer: Calibration, Measurements, and Uncertainty Analysis for Refrigerant Blend Separation Applications
Source: ACS Omega. 2026 Mar 6;11(11):17302–14. doi: 10.1021/acsomega.5c09911 (PMC13019387; doi:10.1021/acsomega.5c09911)
Supplement: Supplementary file 1 [file ao5c09911_si_001.zip › Supporting Information/MPA_SorptionData_txt/R-32/R-32_Köstrolith®3AK_313K.txt]

R-32 Köstrolith®3AK
T/K	P/MPa  q/(mmol/g)	U(q)/q
313.26	0.01373	0.0960	10.9%
313.27	0.03036	0.4421	10.8%
313.26	0.04694	0.7521	11.0%
313.27	0.07744	0.9866	11.6%
313.26	0.12505	1.1807	12.4%
313.26	0.18257	1.3341	13.1%
313.28	0.24500	1.4201	13.9%
313.27	0.28968	1.4756	14.8%
313.27	0.37603	1.5517	15.8%
313.27	0.48158	1.6289	16.5%
313.27	0.58403	1.6772	17.1%
313.27	0.67952	1.7160	17.9%
313.28	0.88018	1.7550	18.7%
313.28	1.07317	1.8240	19.3%
313.27	1.27100	1.8915	19.7%
