# Supplementary material for: A Triple-Port High-Pressure Volumetric Sorption Analyzer: Calibration, Measurements, and Uncertainty Analysis for Refrigerant Blend Separation Applications
Source: ACS Omega. 2026 Mar 6;11(11):17302–14. doi: 10.1021/acsomega.5c09911 (PMC13019387; doi:10.1021/acsomega.5c09911)
Supplement: Supplementary file 1 [file ao5c09911_si_001.zip › Supporting Information/MPA_SorptionData_txt/R-32/R-32_Köstrolith®4ABFK_283K.txt]

R-32 Köstrolith®4ABFK
T/K	P/MPa  q/(mmol/g)	U(q)/q
283.14	0.00084	0.3208	17.6%
283.16	0.00172	1.0259	11.0%
283.15	0.00409	1.9597	11.1%
283.16	0.01408	3.1314	11.5%
283.16	0.08240	3.9655	11.9%
283.17	0.17080	4.1178	12.6%
283.17	0.24238	4.1760	13.9%
283.17	0.28658	4.2031	15.2%
283.16	0.37904	4.2458	16.4%
283.18	0.48470	4.2841	17.4%
283.17	0.58527	4.2907	18.4%
283.17	0.67816	4.3019	19.5%
283.18	0.86988	4.3419	20.4%
