# Supplementary material for: A Triple-Port High-Pressure Volumetric Sorption Analyzer: Calibration, Measurements, and Uncertainty Analysis for Refrigerant Blend Separation Applications
Source: ACS Omega. 2026 Mar 6;11(11):17302–14. doi: 10.1021/acsomega.5c09911 (PMC13019387; doi:10.1021/acsomega.5c09911)
Supplement: Supplementary file 1 [file ao5c09911_si_001.zip › Supporting Information/MPA_SorptionData_txt/R-32/R-32_Köstrolith®4ABFK_298K.txt]

R-32 Köstrolith®4ABFK
T/K	P/MPa  q/(mmol/g)	U(q)/q
298.23	0.00231	0.3130	2.9%
298.23	0.00484	0.9549	2.4%
298.22	0.00891	1.8361	2.4%
298.21	0.02242	2.9094	2.4%
298.20	0.08739	3.6989	2.5%
298.21	0.17332	3.9045	2.5%
298.21	0.23098	3.9787	2.6%
298.22	0.28604	4.0216	2.6%
298.20	0.38068	4.0729	2.7%
298.21	0.47783	4.1160	2.8%
298.22	0.58098	4.1541	2.8%
298.22	0.67983	4.1932	2.9%
298.20	0.87098	4.2377	3.0%
298.22	1.07003	4.2977	3.2%
298.21	1.26897	4.3618	3.3%
