# Supplementary material for: A Triple-Port High-Pressure Volumetric Sorption Analyzer: Calibration, Measurements, and Uncertainty Analysis for Refrigerant Blend Separation Applications
Source: ACS Omega. 2026 Mar 6;11(11):17302–14. doi: 10.1021/acsomega.5c09911 (PMC13019387; doi:10.1021/acsomega.5c09911)
Supplement: Supplementary file 1 [file ao5c09911_si_001.zip › Supporting Information/MPA_SorptionData_txt/R-32/R-32_Köstrolith®4ABFK_313K.txt]

R-32 Köstrolith®4ABFK
T/K	P/MPa  q/(mmol/g)	U(q)/q
313.26	0.00101	0.3022	17.6%
313.25	0.00283	0.8897	11.0%
313.26	0.00556	1.6691	11.2%
313.27	0.01853	2.7523	11.6%
313.27	0.08849	3.4611	11.9%
313.28	0.17162	3.6175	12.6%
313.27	0.22960	3.6914	13.9%
313.27	0.28910	3.7426	15.1%
313.26	0.38197	3.7960	16.3%
313.26	0.47793	3.8453	17.3%
313.27	0.58090	3.8744	18.2%
313.28	0.68192	3.9176	19.2%
313.28	0.87196	3.9698	20.0%
313.27	1.06677	4.0366	20.7%
313.27	1.26905	4.1240	21.3%
