# Supplementary material for: A Triple-Port High-Pressure Volumetric Sorption Analyzer: Calibration, Measurements, and Uncertainty Analysis for Refrigerant Blend Separation Applications
Source: ACS Omega. 2026 Mar 6;11(11):17302–14. doi: 10.1021/acsomega.5c09911 (PMC13019387; doi:10.1021/acsomega.5c09911)
Supplement: Supplementary file 1 [file ao5c09911_si_001.zip › Supporting Information/MPA_SorptionData_txt/R-32/R-32_Köstrolith®4AK_283K.txt]

R-32 Köstrolith®4AK
T/K	P/MPa q/(mmol/g)	U(q)/q
283.15	0.00173	0.4029	9.8%
283.14	0.00285	1.0217	11.0%
283.17	0.00689	1.8860	11.2%
283.17	0.02607	2.8173	11.6%
283.15	0.10513	3.3242	12.1%
283.16	0.18482	3.4468	12.9%
283.16	0.23527	3.4975	14.2%
283.17	0.29344	3.5391	15.4%
283.17	0.37865	3.5844	16.6%
283.18	0.47732	3.6342	17.6%
283.18	0.57875	3.6818	18.5%
283.17	0.68024	3.7150	19.4%
283.17	0.86337	3.8049	20.3%
