# Supplementary material for: A Triple-Port High-Pressure Volumetric Sorption Analyzer: Calibration, Measurements, and Uncertainty Analysis for Refrigerant Blend Separation Applications
Source: ACS Omega. 2026 Mar 6;11(11):17302–14. doi: 10.1021/acsomega.5c09911 (PMC13019387; doi:10.1021/acsomega.5c09911)
Supplement: Supplementary file 1 [file ao5c09911_si_001.zip › Supporting Information/MPA_SorptionData_txt/R-32/R-32_Köstrolith®4AK_298K.txt]

R-32 Köstrolith®4AK
T/K	P/MPa  q/(mmol/g)	U(q)/q
298.22	0.00313	0.4578	2.7%
298.23	0.00805	0.9390	2.4%
298.21	0.01455	1.7131	2.4%
298.22	0.03502	2.5427	2.5%
298.22	0.10368	3.1031	2.5%
298.22	0.18077	3.2992	2.5%
298.21	0.24171	3.3682	2.6%
298.21	0.29442	3.4148	2.6%
298.22	0.37975	3.4698	2.7%
298.21	0.47885	3.5188	2.8%
298.21	0.57874	3.5601	2.9%
298.22	0.68056	3.6027	3.0%
298.21	0.86871	3.6676	3.1%
298.22	1.07022	3.7362	3.2%
298.22	1.26736	3.8519	3.4%
