# Supplementary material for: A Triple-Port High-Pressure Volumetric Sorption Analyzer: Calibration, Measurements, and Uncertainty Analysis for Refrigerant Blend Separation Applications
Source: ACS Omega. 2026 Mar 6;11(11):17302–14. doi: 10.1021/acsomega.5c09911 (PMC13019387; doi:10.1021/acsomega.5c09911)
Supplement: Supplementary file 1 [file ao5c09911_si_001.zip › Supporting Information/MPA_SorptionData_txt/R-32/R-32_Köstrolith®4AK_313K.txt]

R-32 Köstrolith®4AK
T/K	P/MPa  q/(mmol/g)	U(q)/q
313.26	0.00103	0.4142	11.9%
313.24	0.00381	0.9361	11.0%
313.27	0.00873	1.6533	11.3%
313.26	0.02694	2.4365	11.6%
313.27	0.10229	2.9525	12.0%
313.27	0.17886	3.0782	12.8%
313.27	0.23435	3.1416	14.0%
313.27	0.29860	3.1913	15.2%
313.25	0.38940	3.2472	16.3%
313.27	0.49086	3.3051	17.3%
313.26	0.58855	3.3382	18.2%
313.27	0.68867	3.3966	19.1%
313.26	0.87127	3.4586	19.8%
313.28	1.07469	3.5105	20.5%
313.27	1.27062	3.6286	21.2%
