# Supplementary material for: A Triple-Port High-Pressure Volumetric Sorption Analyzer: Calibration, Measurements, and Uncertainty Analysis for Refrigerant Blend Separation Applications
Source: ACS Omega. 2026 Mar 6;11(11):17302–14. doi: 10.1021/acsomega.5c09911 (PMC13019387; doi:10.1021/acsomega.5c09911)
Supplement: Supplementary file 1 [file ao5c09911_si_001.zip › Supporting Information/MPA_SorptionData_txt/R-32/R-32_Mg@MIL-100(Fe)_303K.txt]

R-32 Mg@MIL-100(Fe)
T/K	P/MPa q/(mmol/g)	U(q)/q
303.13	0.01341	0.5051	10.7%
303.12	0.04048	1.0516	10.8%
303.13	0.05727	1.3403	11.3%
303.12	0.08836	1.8523	12.1%
303.12	0.13201	2.5549	12.4%
303.12	0.17776	3.2716	12.5%
303.13	0.22892	3.9622	12.8%
303.13	0.27981	4.5827	13.2%
303.12	0.37093	5.5606	13.8%
303.14	0.47617	6.4950	13.9%
303.12	0.65574	7.7259	14.2%
303.12	0.86567	8.6491	14.2%
303.13	1.06696	9.2996	14.7%
303.12	1.26907	9.8690	15.3%
