# Supplementary material for: A Triple-Port High-Pressure Volumetric Sorption Analyzer: Calibration, Measurements, and Uncertainty Analysis for Refrigerant Blend Separation Applications
Source: ACS Omega. 2026 Mar 6;11(11):17302–14. doi: 10.1021/acsomega.5c09911 (PMC13019387; doi:10.1021/acsomega.5c09911)
Supplement: Supplementary file 1 [file ao5c09911_si_001.zip › Supporting Information/MPA_SorptionData_txt/R-32/R-32_UIO-66_298K.txt]

R-32 UIO-66
T/K	P/MPa q/(mmol/g)	U(q)/q
298.24	0.02209	0.7923	2.4%
298.23	0.03542	1.1379	2.5%
298.23	0.06161	1.6842	2.5%
298.23	0.08367	2.1134	2.6%
298.23	0.12613	2.7422	2.6%
298.23	0.42416	4.8095	2.9%
298.24	0.27162	4.3787	2.9%
298.23	0.28940	4.4121	3.1%
298.24	0.38574	4.7590	3.3%
298.23	0.48637	5.0284	3.5%
298.23	0.59012	5.2762	3.8%
298.23	0.68821	5.4957	4.1%
298.24	0.86661	5.7602	4.5%
298.24	1.06448	5.9183	5.1%
298.24	1.26715	6.1211	5.9%
